# Supplementary material for: Identification of Shared Genes and Pathways: A Comparative Study of Multiple Sclerosis Susceptibility, Severity and Response to Interferon Beta Treatment
Source: PLoS One. 2013 Feb 28;8(2):e57655. doi: 10.1371/journal.pone.0057655 (PMC3585216; doi:10.1371/journal.pone.0057655)
Supplement: Table S1 — Detailed records of GWAS from the GWAS catalog used in these analyses. (XLSX) [file pone.0057655.s001.xlsx]

## Sheet: MS susceptibility GWAS
S. No.	Date Added to Catalog (since 11/25/08)	First Author/Date/ Journal/Study	Disease/Trait	Initial Sample Size	Replication Sample Size	Region	Reported Gene(s)	Mapped Gene(s)	Strongest SNP-Risk Allele	Risk Allele Frequency in Controls	P-value ( ≤1.0 x 10-5)	OR or beta-coefficient and [95% CI]
1	09/24/2011	Sawcer S	Multiple sclerosis	9,772 European ancestry cases, 16,849 European ancestry controls	4,218 European ancestry cases, 7,296 European ancestry controls	10p15.1	IL2RA	IL2RA - RPL32P23	rs7090512-G	NR	5 x 10-20	1.19 [1.17-1.21]
		August 11, 2011
		Nature
		Genetic risk and a primary role for cell-mediated immune mechanisms in multiple sclerosis.				3p24.1	NA	EOMES - CMC1	rs669607-C	NR	2 x 10-15	1.13 [1.12-1.15]
						6q25.3	TAGAP	TAGAP	rs1738074-G	NR	7 x 10-15	1.13 [1.12-1.15]
						19p13.3	TNFSF14	TNFSF14	rs1077667-G	NR	9 x 10-14	1.16 [1.14-1.18]
						6q23.3	AHI1	AHI1	rs11154801-A	NR	1 x 10-13	1.13 [1.11-1.15]
						6q23.3	IL22RA2	IL20RA - IL22RA2	rs17066096-G	NR	6 x 10-13	1.14 [1.12-1.15]
						14q24.1	ZFP36L1	ZFP36L1	rs4902647-G	NR	9 x 10-12	1.11 [1.10-1.13]
						3q13.33	CD86	CD86	rs9282641-G	NR	1 x 10-11	1.21 [1.18-1.24]
						5q33.3	IL12B	IL12B - ADRA1B	rs2546890-A	NR	1 x 10-11	1.11 [1.10-1.13]
						20q13.2	CYP24A1	CYP24A1	rs2248359-G	NR	3 x 10-11	1.12 [1.10-1.13]
						2p13.3	PLEK	PLEK - FBXO48	rs7595037-A	NR	5 x 10-11	1.11 [1.10-1.12]
						2q37.1	SP140	SP140	rs10201872-A	NR	2 x 10-10	1.14 [1.12-1.16]
						14q31.3	GPR65	GPR65 - KCNK10	rs2119704-C	NR	2 x 10-10	1.22 [1.19-1.25]
						1p21.2	SLC30A7	SLC30A7	rs11581062-G	NR	3 x 10-10	1.12 [1.10-1.13]
						2p21	NA	HAAO - ZFP36L2	rs12466022-C	NR	6 x 10-10	1.11 1.10-1.13]
						3p24.1	EOMES	EOMES - CMC1	rs11129295-A	NR	1 x 10-9	1.11 [1.09-1.12]
						18q21.32	MALT1	MALT1	rs7238078-A	NR	3 x 10-9	1.12 [1.10-1.14]
						10q23.33	HHEX	HHEX - EXOC6	rs7923837-G	NR	5 x 10-9	1.1 [1.08-1.11]
						19q13.33	DKKL1	DKKL1	rs2303759-C	NR	5 x 10-9	1.11 [1.09-1.13]
						7q36.1	ZNF767	ZNF767	rs354033-G	NR	5 x 10-9	1.11 [1.10-1.13]
						8q24.21	PVT1	PVT1 - GSDMC	rs2019960-G	NR	5 x 10-9	1.12 [1.10-1.13]
						22q11.21	MAPK1	MAPK1	rs2283792-C	NR	5 x 10-9	1.1 [1.08-1.11]
						6q22.33	PTPRK	MRPS17P5 - PTPRK	rs802734-A	NR	6 x 10-9	1.1 [1.09-1.12]
						8q24.21	MYC	PVT1	rs4410871-G	NR	8 x 10-9	1.11 [1.09-1.12]
						3q12.3	NFKBIZ	NFKBIZ - ZPLD1	rs771767-A	NR	9 x 10-9	1.1 [1.09-1.12]
						12p13.31	CLECL1	CLECL1	rs10466829-A	NR	1 x 10-8	1.09 [1.08-1.11]
						19p13.11	MPV17L2	MPV17L2	rs874628-A	NR	1 x 10-8	1.11 [1.09-1.12]
						2q13	MERTK	MERTK	rs17174870-G	NR	1 x 10-8	1.11 [1.09-1.13]
						22q13.33	ODF3B	ODF3B	rs140522-A	NR	2 x 10-8	1.1 [1.09-1.12]
						3q13.33	SLC15A2	SLC15A2	rs4285028-A	NR	2 x 10-8	1.1 [1.09-1.12]
						14q24.3	BATF	BATF	rs2300603-A	NR	2 x 10-8	1.11 [1.09-1.12]
						6q15	BACH2	BACH2	rs12212193-G	NR	4 x 10-8	1.09 [1.08-1.10]
						1p21.2	EXTL2	VCAM1 - EXTL2	rs12048904-A	NR	4 x 10-8	1.09 [1.08-1.11]
						16p13.3	SOX8	SOX8 - SSTR5	rs2744148-G	NR	8 x 10-8	1.12 [1.10-1.14]
						17q23.1	RPS6KB1	RPS6KB1	rs180515-G	NR	9 x 10-8	1.09 [1.08-1.11]
						4q24	MANBA	MANBA	rs228614-G	NR	1 x 10-7	1.09 [1.07-1.10]
						20q13.33	ZBTB46	ZBTB46	rs6062314-A	NR	1 x 10-7	1.16 [1.14-1.19]
						11q23.3	CXCR5	CXCR5	rs630923-C	NR	3 x 10-7	1.12 [1.10-1.14]
						13q14.2	DLEU1	ST13P4 - RPL34P26	rs806321-A	NR	5 x 10-7	1.08 [1.07-1.10]
						19q13.32	SAE1	SAE1	rs307896-G	NR	5 x 10-7	1.09 [1.08-1.11]
						5q35.3	RGS14	RGS14	rs4075958-A	NR	5 x 10-7	1.09 [1.08-1.11]
						11q21	NA	SESN3 - FAM76B	rs4409785-G	NR	6 x 10-7	1.1 [1.09-1.12]
						5q31.1	TCF7	VDAC1 - TCF7	rs756699-A	NR	6 x 10-7	1.12 [1.10-1.14]
						3q26.2	MYNN	MYNN	rs10936599-G	NR	7 x 10-7	1.1 [1.08-1.11]
						9q22.2	SYK	SYK	rs290986-A	NR	9 x 10-7	1.1 [1.08-1.12]
						1p22.3	DDAH1	BCL10 - DDAH1	rs233100-G	NR	1 x 10-6	1.08 [1.07-1.10]
						19q13.31	PVR	PVR	rs7255066-G	NR	1 x 10-6	1.09 [1.07-1.11]
						19q13.33	MAMSTR	FUT2 - MAMSTR	rs281380-G	NR	2 x 10-6	1.08 [1.07-1.09]
						6q23.3	MYB	HBS1L - MYB	rs9321490-G	NR	2 x 10-6	1.1 [1.08-1.11]
						5q31.3	NDFIP1	NDFIP1	rs1062158-A	NR	2 x 10-6	1.08 [1.07-1.10]
2	2011-02-03	Wang JH	Multiple sclerosis	2,124 cases, 6,720 controls	1,618 cases, 1,988 controls	11q12.2	CD6	TRNAA45P - CD5	rs4939490-?	NR	1 x 10-9	1.3 [1.19-1.42]
		January 18, 2011
		Genome Med
		Modeling the cumulative genetic risk for multiple sclerosis from genome-wide association data.				1p13.1	CD58	ATP1A1OS - CD58	rs12025416-?	NR	1 x 10-7	1.45 [1.25-1.69]
						5p13.2	IL7R	SPEF2	rs931555-?	NR	4 x 10-7	1.25 [1.15-1.36]
3	09/27/2010	Baranzini SE	Multiple sclerosis--Brain Glutamate Levels	372 individuals with multiple sclerosis	NR	3p26.1	SUMF1	SUMF1	rs794185-?	NR	6 x 10-7	NR
		September 01, 2010
		Brain
		Genetic variation influences glutamate concentrations in brains of patients with multiple sclerosis.				14q12	FOXG1B	C14orf23	rs2038256-?	NR	2 x 10-6	NR
						17q22	CUEDC1	CUEDC1 - VEZF1	rs8074980-?	NR	2 x 10-6	NR
						4p14	FLJ11017	DTHD1 - KIAA1239	rs13117816-?	NR	7 x 10-6	NR
						14q23.3	FUT8	RPL21P8 - NCOA4P1	rs8007846-?	NR	9 x 10-6	NR
4	07/14/2010	Nischwitz S	Multiple sclerosis	590 Caucasian European descent cases, 825 Caucasian European descent controls	NR	6p21.32	DQA1	HLA-DRB1 - HLA-DQA1	rs9271366-G	NR	4 x 10-17	2.62 [2.09-3.28]
		June 30, 2010
		J Neuroimmunol
		Evidence for VAV2 and ZNF433 as susceptibility genes for multiple sclerosis.				10q11.21	Intergenic	RASGEF1A - FXYD4	rs2503875-A	NR	2 x 10-7	1.66 [1.37-2.00]
						19p13.2	ZNF433	ZNF433	rs3745672-?	NR	1 x 10-6	7.39 [3.32-16.47]
						9q34.2	VAV2	VAV2	rs3780792-G	NR	1 x 10-6	1.6 [1.32-1.92]
5	2010-08-06	Sanna S	Multiple sclerosis	882 Sardinian cases, 872 Sardinian controls	1,775 Sardinian cases, 2,005 Sardinian controls	6p21.32	HLA-DRB,HLA-DQB1	HLA-DRB1 - HLA-DQA1	rs2040406-G	0.26	1 x 10-20	2.05 [NR]
		May 09, 2010
		Nat Genet
		Variants within the immunoregulatory CBLB gene are associated with multiple sclerosis.				3q13.11	CBLB	CBLB	rs9657904-T	0.826	2 x 10-10	1.4 [1.27-1.57]
6	2010-07-03	Jakkula E	Multiple sclerosis	68 Finnish cases, 136 Finnish controls	4,570 European cases, 10,143 Finnish controls	6p21.32	HLA	BTNL2 - HLA-DRA	rs3135338-A	0.13	2 x 10-25	3.43 [NR]
		February 12, 2010
		Am J Hum Genet
		Genome-wide association study in a high-risk isolate for multiple sclerosis reveals associated variants in STAT3 gene.				17q21.2	STAT3	STAT3	rs744166-G	0.41	3 x 10-10	1.15 [1.10-1.20]
7	06/30/2009	Bahlo	Multiple sclerosis	1,618 European ancestry cases, 3,413 European ancestry controls	2,256 European ancestry cases, 2,310 European ancestry controls	6p21.32	HLA-DRB1	HLA-DRB1 - HLA-DQA1	rs9271366-G	0.15	7 x 10-184	2.78 [NR]
		June 14, 2009
		Nat Genet
		Genome-wide association study identifies new multiple sclerosis susceptibility loci on chromosomes 12 and 20.				12q14.1	METTL1, CYP27B1	CYP27B1; METTL1	rs703842-A	0.67	5 x 10-11	1.23 [NR]
						1p13.1	CD58	CD58	rs1335532-A	0.87	1 x 10-7	1.28 [NR]
						20q13.12	CD40	RPL13P2 - CD40	rs6074022-G	0.25	1 x 10-7	1.2 [NR]
						16p12.2	NR	HS3ST2 - USP31	rs8049603-T	0.2	1 x 10-6	1.19 [NR]
						8q24.21	ASAP1, DDEF1	ASAP1	rs6984045-C	0.02	2 x 10-6	1.59 [NR]
						1p22.1	EVI5, RPL5	RPL5	rs6604026-G	0.28	3 x 10-6	1.17 [NR]
						10p15.1	IL2RA	IL2RA	rs2104286-A	0.73	7 x 10-6	1.16 [NR]
8	06/29/2009	De Jager PL	Multiple sclerosis	2,624 cases, 7,220 controls	2,215 cases, 2,116 controls	6p21.32	HLA-DRB1	HLA-DRA	rs3135388-A	0.22	4 x 10-225	2.75 [2.46-3.07]
		June 14, 2009
		Nat Genet
		Meta-analysis of genome scans and replication identify CD6, IRF8 and TNFRSF1A as new multiple sclerosis susceptibility loci.				6p22.1	HLA-B	RPL23AP1 - MICE	rs2523393-A	0.59	1 x 10-17	1.28 [1.18-1.39]
						12p13.31	TNFRSF1A	TNFRSF1A	rs1800693-C	0.45	2 x 10-11	1.2 [1.10-1.31]
						1p13.1	CD58	CD58	rs2300747-A	0.88	3 x 10-10	1.3 [1.14-1.47]
						11q12.2	CD6	CD6	rs17824933-G	0.25	4 x 10-9	1.18 [1.07-1.30]
						16q24.1	IRF8	IRF8 - FOXF1	rs17445836-G	0.81	4 x 10-9	1.25 [1.12-1.39]
						10p15.1	IL2RA	IL2RA	rs2104286-T	0.76	9 x 10-8	1.15 [1.04-1.27]
						2q22.1	CXCR4	CXCR4 - UBBP1	rs882300-C	0.61	1 x 10-7	1.19 [1.09-1.30]
						16p13.13	CLEC16A	CLEC16A	rs11865121-C	0.69	2 x 10-7	1.15 [1.04-1.25]
						5p13.1	PTGER4	DAB2 - PTGER4	rs6896969-C	0.62	2 x 10-7	1.1 [1.01-1.20]
						12q24.31	MPHOSPH9	MPHOSPH9	rs1790100-G	0.24	7 x 10-7	1.11 [1.00-1.22]
						10q22.3	ZMIZ1	ZMIZ1	rs1250540-G	0.35	2 x 10-6	1.12 [1.02-1.22]
						5p13.2	IL7R	IL7R	rs6897932-C	0.75	2 x 10-6	1.12 [1.02-1.23]
						12p13.31	TNFRSF1A	TNFRSF1A	rs4149584-T	0.022	5 x 10-6	1.58 [1.15-2.17]
						3q25.33	IL12A	RPS2P19 - IL12A	rs4680534-C	0.37	6 x 10-6	1.12 [1.02-1.22]
9	01/16/2009	Baranzini SE	Multiple sclerosis	978 cases, 883 controls	NR	20p13	C20orf46	RAD21L1	rs397020-?	0.52	8 x 10-7	1.41 [NR]
		November 14, 2008
		Hum Mol Genet
		Genome-wide association analysis of susceptibility and clinical phenotype in multiple sclerosis.				13q31.3	GPC5	GPC5	rs9523762-?	0.35	1 x 10-6	1.36 [NR]
						12q12	PDZRN4	PDZRN4	rs1458175-?	0.49	2 x 10-6	1.34 [NR]
						8p23.2	CSMD1	CSMD1	rs1529316-?	0.47	2 x 10-6	1.36 [NR]
						3q23	SLC25A36	TRIM42 - RPL23AP41	rs908821-?	0.71	3 x 10-6	1.37 [NR]
						9p22.2	SH3GL2	SH3GL2 - ADAMTSL1	rs1755289-?	0.61	3 x 10-6	1.35 [NR]
						2q14.2	EN1	INSIG2 - EN1	rs651477-?	0.26	7 x 10-6	1.38 [NR]
						3q24	ZIC1	FLJ30375 - RPL38P1	rs1841770-?	0.53	8 x 10-6	1.34 [NR]
						4q34.3	MGC45800	RPL19P8 - MGC45800	rs7672826-?	0.34	8 x 10-6	1.37 [NR]
						2p25.1	DDEF2	RPL30P3 - ASAP2	rs1109670-?	0.26	9 x 10-6	1.38 [NR]
	01/16/2009	"	Multiple sclerosis (age of onset)	978 cases, 883 controls	NR	11q14.2	RAB38	TMEM135 - RAB38	rs1386330-?	0.13	2 x 10-6	NR
						7q22.1	RELN	RELN	rs17157903-?	0.14	3 x 10-6	NR
						8q13.3	KCNB2	TRPA1 - KCNB2	rs2116078-?	0.48	3 x 10-6	NR
						18q21.31	WDR7	WDR7 - BOD1P	rs1557351-?	0.22	4 x 10-6	NR
						9q21.13	RFK	OSTF1 - PCSK5	rs2842483-?	0.29	5 x 10-6	NR
						1q25.2	C1orf125	C1orf125	rs12047808-?	0.13	6 x 10-6	NR
						5q33.2	SGCD	PPIGP1 - SGCD	rs4704970-?	0.2	7 x 10-6	NR
						2q21.2	FLJ34870	NCKAP5	rs1437898-?	0.4	8 x 10-6	NR
10	2008-09-12	Aulchenko YS	Multiple sclerosis	45 cases, 195 controls	2,634 cases, 2,930 controls	1p36.22	KIF1B	KIF1B	rs10492972-C	0.27	3 x 10-10	1.34 [1.23-1.48]
		November 09, 2008
		Nat Genet
		Genetic variation in the KIF1B locus influences susceptibility to multiple sclerosis.
11	11/25/2008	Hafler DA	Multiple sclerosis	931 trios, 2,431 controls	609 trios, 2,322 cases, 2,987 controls	6p21.32	HLA-DRA	HLA-DRA	rs3135388-A	0.23	9 x 10-81	1.99 [1.84-2.15]
		July 29, 2007
		N Engl J Med
		Risk alleles for multiple sclerosis identified by a genomewide study.				10p15.1	IL2RA	IL2RA	rs12722489-C	0.85	3 x 10-8	1.25 [1.11-1.36]
						5p13.2	IL7RA	IL7R	rs6897932-C	0.75	3 x 10-7	1.18 [1.11-1.26]
						16p13.13	KIAA0350	CLEC16A	rs6498169-G	0.37	4 x 10-6	1.14 [1.08-1.21]
						9q33.1	DBC1	DBC1	rs10984447-A	0.77	8 x 10-6	1.17 [1.09-1.25]
						1p22.1	RPL5	RPL5	rs6604026-C	0.29	8 x 10-6	1.15 [1.08-1.22]

## Sheet: MS severity GWAS
S. No	Date Added to Catalog (since 11/25/08)	First Author/Date/ Journal/Study	Disease/Trait	Initial Sample Size	Replication Sample Size	Region	Reported Gene(s)	Mapped Gene(s)	Strongest SNP-Risk Allele	Risk Allele Frequency in Controls	P-value ( ≤1.0 x 10-5)	OR or beta-coefficient and [95% CI]
1	06/25/2011	Briggs FB	Multiple sclerosis	1,470 European ancestry cases	NR	4q31.3	TRIM2	TRIM2	rs12644284-?	0.67	4 x 10-6 (Extreme)	2.04 [NR]
		June 09, 2011
		Genes Immun
		Genome-wide association study of severity in multiple sclerosis.				7q11.23	YWHAG	YWHAG	rs17149161-A	0.2	6 x 10-6 (Extreme)	1.87 [NR]
						7q11.23	LOC100289506	LOC100289506	rs7789940-G	0.19	6 x 10-6 (Extreme)	1.87 [NR]
						7q11.23	LOC100289506	LOC100289506	rs758944-T	0.2	8 x 10-6 (Continuous)	.48 [NR] unit increase
						6q21	POPDC3	POPDC3	rs11962089-G	0.16	8 x 10-6 (Continuous)	.69 [NR] unit decrease
						7q11.23	YWHAG	YWHAG	rs7779014-T	0.2	8 x 10-6 (Continuous)	.48 [NR] unit increase
2	01/16/2009	Baranzini SE	Multiple sclerosis (severity)	794 cases, 883 controls	NR	3q25.31	FLJ16641	LEKR1	rs12638253-?	0.47	2 x 10-6	NR
		November 14, 2008
		Hum Mol Genet
		Genome-wide association analysis of susceptibility and clinical phenotype in multiple sclerosis.				4q28.3	LOC132321	CYCSP14 - RPL7AP28	rs1478091-?	0.06	2 x 10-6	NR
						19q13.43	NLRP11	NLRP11	rs299175-?	0.46	4 x 10-6	NR
						4q13.2	CENPC1	RPS23P3 - CENPC1	rs10518025-?	0.14	4 x 10-6	NR
						7p22.1	C1GALT1	C1GALT1	rs10259085-?	0.46	4 x 10-6	NR
						11q23.3	MGC13125	RPL15P15 - BUD13	rs180358-?	0.23	6 x 10-6	NR
						16q22.3	C16orf47	HTA - RPSAP56	rs7191888-?	0.17	6 x 10-6	NR
						6p23	JARID2	CD83 - RPL6P17	rs6941421-?	0.24	6 x 10-6	NR
						7q31.2	MET	MET	rs10243024-?	0.23	6 x 10-6	NR
						18q22.3	CBLN2	RPS2P6 - CBLN2	rs337718-?	0.29	9 x 10-6	NR
						19p13.2	ACP5	ELOF1 - ACP5	rs7253363-?	0.05	9 x 10-6	NR

## Sheet: Response to IFN-ß GWAS
Information gathered from the GWAS Catalog
S. No	Date Added to Catalog (since 11/25/08)	First Author/Date/ Journal/Study	Disease/Trait	Initial Sample Size	Replication Sample Size	Region	Reported Gene(s)	Mapped Gene(s)	Strongest SNP-Risk Allele	Context	Risk Allele Frequency in Controls	P-value	OR or beta-coefficient and [95% CI]	Platform [SNPs passing QC]	CNV
1	11/25/2008	Byun E	Response to interferon beta therapy	99 responders, 107 non-responders	44 responders, and 35 non-responders, added to original sample group	NS	NS	NS	NS	NS	NS	NS	NS	Affymetrix [~100,000] (pooled)	N
		January 14, 2008
		Arch Neurol
		Genome-wide pharmacogenomic analysis of the response to interferon beta therapy in multiple sclerosis.
2	2009-04-09	Comabella M	Response to interferon beta therapy	53 responders, 53 non-responders	49 responders, 45 non-responders	NS	NS	NS	NS	NS	NS	NS	NS	Affymetrix [428,867](pooled)	N
		August 01, 2009
		Arch Neurol
		Genome-wide scan of 500,000 single-nucleotide polymorphisms among responders and nonresponders to interferon beta therapy in multiple sclerosis.
Information gathered from Individual publication - significant SNPs with p values ≤ 0.05
S. No	Publication	SNP	Gene	Chromosome	P-value ( ≤.05)
1	Byun et al.	rs4466137	HAPLN1	5	0.004
		rs10492503	GPC5	13	0.007
		rs9301789	GPC5	13	0.01
		rs794143	COL25A1	4	0.037
		rs10510779	CAST	3	0.042
		rs4855469	TAFA1	3	0.01
		rs4128599	NPAS3	14	0.024
		rs6944054	LOC442331	7	0.014
		rs10512706	DAB2	5	0.013
		rs952084	FLJ32978	1	0.005
		rs986393	LRRC49	15	0.023
		rs7169847	MCTP2	15	0.026
		rs10504026	ZMAT4	8	0.037
2	Comabella et al.	rs12557782	GRIA3	X	<.001 in women & 0.56 in men
		rs2229857	ADAR	1	0.002
		rs733254	ZFAT	8	0.002
		rs7308076	CIT	12	0.003
		rs2248202	IFNAR2	21	0.02
		rs9527281	STARD13	13	0.03
		rs11787532	ZFHX4	8	0.03
