# Supplementary material for: Identification of Shared Genes and Pathways: A Comparative Study of Multiple Sclerosis Susceptibility, Severity and Response to Interferon Beta Treatment
Source: PLoS One. 2013 Feb 28;8(2):e57655. doi: 10.1371/journal.pone.0057655 (PMC3585216; doi:10.1371/journal.pone.0057655)
Supplement: Table S2 — Interactome details – List of 3 MS related GWAS-genes and their interactors. (XLS) [file pone.0057655.s002.xls]

## Sheet: Interactome details
	1. MS susceptibility GWAS				2. MS severity - GWAS				3. Interferon-ß response GWAS
	MS Susceptibility GWAS (94)	# of Interactors (897)	# of interactions (1001)		Severity GWAS (21)	# of Interactors (457)	# of Interactions (444)		Interferon-ß GWAS (19)	# of Interactors (138)	# of Interactions (129)
	Gene_symbol	Gene_symbol			Gene_symbol	Gene_symbol			Gene_symbol	Gene_symbol
1	ACP5	AASDHPPT			ACP5	ABL1			ADAR	ABL1
2	AHI1	ABL1			BUD13	ABLIM1			CAST	ACAN
3	ASAP1	ACAT1			C1GALT1	ACIN1			CIT	ADAR
4	BACH2	ACAT2			CBLN2	ACP5			COL25A1	AP2A2
5	BATF	ACP5			CD83	AKAP13			DAB2	AP2M1
6	C16orf47	ACTG1			CENPC1	AKT1S1			FLJ32978	APLP1
7	C1GALT1	ACTN1			CYCSP14	ALB			GPC5	APLP2
8	C1orf125	ACTR1A			ELOF1	ANKS1A			GRIA3	APP
9	C20orf46	ACTR2			HTA	ARAF			HAPLN1	ATXN1L
10	CBLB	ACVR1			LEKR1	ARHGEF16			IFNAR2	AXIN1
11	CBLN2	ADRBK2			MET	ARHGEF2			LRRC49	BAI2
12	CD40	ADSS			NLRP11	ARHGEF6			MCTP2	CAPN1
13	CD58	AFG3L2			POPDC3	ARHGEF7			NPAS3	CAPNS1
14	CD6	AFP			RPL15P15	ARRB1			POFUT2	CASP1
15	CD86	AHCY			RPL6P17	ARRB2			STARD13	CASP3
16	CENPC1	AHI1			RPL7AP28	ASCC3L1			TAFA1	CASP7
17	CLEC16A	AHSA1			RPS23P3	ATP5A1			ZFAT	CAST
18	CLECL1	AIFM1			RPS2P6	ATP5B			ZFHX4	CDC2
19	CSMD1	AKR1B1			RPSAP56	ATP5C1			ZMAT4	CFTR
20	CUEDC1	AKR7A2			TRIM2	BAD				CIT
21	CXCR4	AKT1			YWHAG	BAG1				CNTN2
22	CYP24A1	ALB				BAIAP2				COL25A1
23	CYP27B1	ALCAM				BAIAP2L1				CREBBP
24	DBC1	ALDH9A1				BAT1				CRK
25	DDEF1	AMFR				BCLAF1				CSK
26	DDEF2	ANXA2				BCR				DAB2
27	DKKL1	APC				BRAF				DAB2IP
28	DQA1	APEH				BUD13				DIP2A
29	EN1	APEX1				C16ORF80				DISC1
30	EOMES	APLP1				C1GALT1				DLG4
31	EVI5	AR				C1GALT1C1				DVL1
32	FLJ11017	ARF1				C1QBP				DVL2
33	FLJ16641	ARF1P1				C22ORF9				DVL3
34	FLJ34870	ARF6				C2ORF18				EP300
35	FOXG1B	ARHGAP1				C5ORF22				EPB41L1
36	FUT8	ARHGDIA				C5ORF25				FGR
37	GPC5	ARHGEF4				CAD				FLJ32978
38	GPR65	ARL1				CAMKK1				FYN
39	HHEX	ARPC2				CAMSAP1L1				GABARAP
40	HLA-B	ARRB1				CASP3				GARS
41	HLA-DQB1	ARRB2				CBL				GNB2L1
42	HLA-DRA	ASH2L				CBLN2				GPC5
43	HLA-DRB	ATAD3A				CBLN3				GRB2
44	HLA-DRB1	ATF7IP				CCDC45				GRIA2
45	IL12A	ATP1A1				CCNY				GRIA3
46	IL12B	ATP1A4				CCS				GRIN1
47	IL22RA2	ATP2A2				CCT2				GRIN2D
48	IL2RA	ATP5A1				CD83				GRIP1
49	IL7R	ATP5L				CDC2L1				GRIP2
50	IL7RA	ATP6V1A				CDC5L				GZMB
51	IRF8	AURKB				CDH1				HAPLN1
52	JARID2	AXDND1				CDKN1B				HDLBP
53	KCNB2	B2M				CENPC1				HMGCR
54	KIAA0350	B4GALNT2				CENPJ				HSP90AA1
55	KIF1B	BACH2				CEP170				HSP90AB1
56	MALT1	BAG1				CEP250				HTRA1
57	MANBA	BAG2				CFL1				IAPP
58	MAPK1	BAG4				CGN				IFNA1
59	MERTK	BANF1				CGNL1				IFNA2
60	MET	BATF				CHAF1A				IFNA5
61	METTL1	BCAP31				CHEK1				IFNA8
62	MGC13125	BCL10				CHMP6				IFNAR1
63	MPHOSPH9	BCL6				CKAP2				IFNAR2
64	MPV17L2	BID				CLASP1				IFNB1
65	MYB	BIRC2				CLASP2				INPP5D
66	MYC	BIRC3				CLINT1				ISGF3G
67	NLRP11	BIRC5				CLK1				ITGB3
68	ODF3B	BMPR1B				CLK2				ITGB5
69	PDZRN4	BMPR2				CLK3				ITPR1
70	PLEK	BRCA1				CLTC				JAK1
71	PTGER4	BRE				CNR1				KIAA0101
72	PTPRK	BTF3				COPS5				KIF1B
73	PVT1	BTRC				COQ7				LDLR
74	RAB38	BUD13				CPSF3				LRP1
75	RELN	C11ORF58				CROP/LUC7A				LRP2
76	RFK	C13ORF7				CRTC1				LRRC49
77	RPL5	C14ORF156				CRTC2				LYN
78	SGCD	C16ORF47				CRTC3				MAP1LC3A
79	SH3GL2	C1GALT1				CSE1L				MCTP2
80	SLC25A36	C1GALT1C1				CTNNB1				MIB1
81	SLC30A7	C1ORF103				CTNND1				MMP10
82	SP140	C1QBP				CTPS				MMP2
83	STAT3	C20ORF46				CTTN				MMP3
84	SUMF1	C2ORF18				CYCSP14				MMP7
85	TAGAP	C2ORF30				CYFIP1				MMP9
86	TNFRSF1A	C4ORF19				CYFIP2				MYC
87	TNFSF14	CACHD1				DAND5				MYO6
88	VAV2	CACYBP				DAPK3				NCK1
89	WDR7	CAD				DAXX				NECAP1
90	ZFP36L1	CALM1				DCP1A				NPAS3
91	ZIC1	CALR				DDX17				NSF
92	ZMIZ1	CANX				DDX27				PICK1
93	ZNF433	CAPRIN1				DDX39				PIK3R1
94	ZNF767	CAPZA1				DDX5				PIN1
95		CARD11				DENND4A				PLCG1
96		CASP10				DFFA				POFUT2
97		CASP2				DHX15				PPFIA1
98		CASP3				DISC1				PPFIA2
99		CASP7				DNAJA3				PPFIA3
100		CASP8				DOCK7				PPFIA4
101		CAV1				DYNC1H1				PPM1G
102		CBL				DYRK1A				PRKCB
103		CBLB				EDC3				PRKCD
104		CBLN2				EEF1A1				PRKCG
105		CBLN3				EEF1G				RAC1
106		CBR1				EFTUD2				RHOA
107		CCR5				EGFR				RHOB
108		CD2				EGR2				RHOC
109		CD28				EIF4A3				RND3
110		CD4				ELOF1				SDCBP
111		CD40				EML3				SMAD1
112		CD40LG				EPB41				SMAD2
113		CD5				EPB41L2				SMAD3
114		CD58				EPB41L3				SMARCD3
115		CD6				EPN2				SMURF2
116		CD63				ERC1				SNCA
117		CD74				ESR1				SQSTM1
118		CD80				EWSR1				SRC
119		CD81				FAM13B				STARD13
120		CD82				FAM53C				STAT1
121		CD86				FAM65B				STAT2
122		CD8A				FAM82C				STAT3
123		CDH1				FARP2				TAFA1
124		CDIPT				FAS				TAX1BP1
125		CDKN2A				FGD6				TGFBR1
126		CEBPB				FLJ10292				TGFBR2
127		CEBPE				FLJ16641				TUBA1A
128		CENPC1				FLNA				TUBA1B
129		CEP110				FOXO1				TUBA4A
130		CHUK				FOXO3				TYK2
131		CITED1				FRMD6				UPF1
132		CKMT1B				FRY				USP18
133		CLEC16A				FRYL				USP22
134		CLECL1				FUSIP1				VCAN
135		CLIC1				GAB1				XPO1
136		CLPP				GAB2				ZFAT
137		CLTA				GBF1				ZFHX4
138		CLTC				GIT1				ZMAT4
139		CLTCL1				GIT2
140		CNR1				GLMN
141		CNTNAP2				GPC4
142		COPG				GRB2
143		COPS2				GSK3A
144		COPS3				GTPBP4
145		COPS5				HDAC4
146		COX2				HDAC5
147		CPEB1				HDAC7A
148		CPSF6				HECTD1
149		CRADD				HGF
150		CREBBP				HGFAC
151		CRK				HGS
152		CRLF2				HIP2
153		CS				HIVEP2
154		CSDE1				HNRNPCL1
155		CSF1				HNRPA1
156		CSMD1				HNRPH1
157		CSNK1A1				HSPA1A
158		CSNK2A1				HSPA1B
159		CSNK2B				HSPA8
160		CSTB				HSPA9
161		CTAG1B				HSPB6
162		CTLA4				HSPD1
163		CTNNB1				HTA
164		CTPS				IGF1R
165		CTSG				ING1
166		CTTN				INPP5D
167		CUEDC1				INPP5E
168		CXCL12				INPPL1
169		CXCR4				IRS1
170		CYB5B				IRS2
171		CYCS				IRS4
172		CYP24A1				ITGB4
173		CYP27B1				JAKMIP1
174		DAB1				JUN
175		DAD1				KCNK15
176		DAPK1				KCNK3
177		DAPK3				KCNK9
178		DAXX				KIAA0408
179		DBC1				KIAA1598
180		DCC				KIF1B
181		DCTPP1				KIF1C
182		DDEF1				KIF23
183		DDEF2				KIF5B
184		DDIT3				KIF5C
185		DDOST				KLC1
186		DDT				KLC2
187		DDX21				KLC3
188		DDX3X				KLC4
189		DHX9				KRT18
190		DIABLO				KRT31
191		DKKL1				KRT33B
192		DLAT				KRT34
193		DLG1				KRT35
194		DLG2				KRT37
195		DLG3				KRT38
196		DLG4				KRT82
197		DMXL2				KRT85
198		DNAJA1				KRTAP19-5
199		DNAJA3				LARP1
200		DNAJB12				LBR
201		DNAJB9				LIMA1
202		DPP4				LMO7
203		DRG1				LRCH3
204		DUSP3				LRFN1
205		DYNLL1				LRIG1
206		DYNLRB1				LRP1
207		E2F1				LSR
208		EBI3				LUC7L2
209		ECHS1				LUC7L3
210		EEF1A1				MAGOH
211		EEF1B2				MAGOH2
212		EEF1D				MAP3K2
213		EEF1G				MAP3K3
214		EFEMP2				MAP3K7IP1
215		EGFR				MAPK14
216		EGR2				MAPK9
217		EHMT1				MAPKAP1
218		EHMT2				MARK1
219		EIF2S3				MARK2
220		EIF3D				MARK3
221		EIF3F				MASK-BP3
222		EIF3H				MCM5
223		EIF3I				MDC1
224		EIF5A				MDM4
225		ELANE				MET
226		EN1				MFAP1
227		EOMES				MICALL1
228		EP300				MIS12
229		EPPK1				MLLT4
230		ERAP1				MPHOSPH9
231		ERC2				M-RIP
232		ERN1				MSL2
233		ERP29				MUC20
234		ERP44				MYCBP2
235		ESD				MYH10
236		ESR1				MYO5A
237		ETV6				N4BP3
238		EVI5				NADK
239		EXOSC4				NCBP1
240		EZH2				NCKAP1
241		F13A1				NCKIPSD
242		FADD				NDE1
243		FANCD2				NDEL1
244		FANCI				NDRG1
245		FAS				NEDD4L
246		FASLG				NEFL
247		FBL				NHN1
248		FBXO5				NLRP11
249		FBXW2				NOLC1
250		FBXW5				NUFIP2
251		FBXW7				NUMBL
252		FCHSD1				OSBPL3
253		FHL1				P4HB
254		FKBP3				PABPC1
255		FLJ16641				PAK1
256		FLNA				PAK4
257		FLNC				PANK2
258		FOS				PARD3
259		FOXG1				PARD3B
260		FOXH1				PCBD2
261		FOXO1				PCTK1
262		FOXO3				PCTK2
263		FOXO4				PDCD5
264		FSCN1				PFKFB2
265		FUS				PGAM5
266		FUT8				PHLDB2
267		FYN				PI4KB
268		GAB1				PIK3C3
269		GAB2				PIK3R1
270		GABARAP				PIK3R4
271		GABARAPL1				PKP2
272		GABARAPL2				PLCG1
273		GANAB				PLEKHA5
274		GARS				PLXNB1
275		GAS6				PLXNB2
276		GATA2				PLXNB3
277		GATA4				PNN
278		GATA6				POPDC3
279		GCN1L1				PPFIA1
280		GDF9				PPFIBP1
281		GDI1				PPIG
282		GFPT1				PPP1R12A
283		GIPC1				PPP1R3D
284		GLI1				PRKCA
285		GLI2				PRKCB
286		GLI3				PRKCD
287		GLMN				PRKCG
288		GLRX5				PRKCQ
289		GLUL				PRKCZ
290		GMPS				PRKDC
291		GNA13				PRLR
292		GNAI1				PRMT1
293		GNB2L1				PRMT5
294		GOT1				PRPF19
295		GOT2				PRPF38B
296		GPC4				PRPF40A
297		GPC5				PRPF4B
298		GPR65				PTGES2
299		GPS1				PTPN1
300		GRAP2				PTPN11
301		GRB2				PTPN12
302		GRPEL1				PTPN14
303		GSPT1				PTPN3
304		HADHA				PTPRB
305		HARS				PTPRC
306		HAX1				PTPRG
307		HB2B				PTPRJ
308		HBA1				PTPRK
309		HCK				PTPRO
310		HCRT				PUF60
311		HDAC1				Q8IUK7
312		HERPUD1				Q8IUY9
313		HES1				Q8N4E1
314		HGF				Q8WXQ6
315		HGFAC				Q9H2P2
316		HGS				Q9NW40
317		HHEX				Q9NWX0
318		HINT1				Q9NYK3
319		HIP2				Q9Y3N6
320		HIPK2				RAB11FIP2
321		HIST1H2AB				RAB11FIP5
322		HIST1H2AE				RABEP1
323		HIST1H2BB				RABGEF1
324		HIST1H4A				RACGAP1
325		HIST3H3				RAF1
326		HLA-A				RAI14
327		HLA-B				RALGPS2
328		HLA-C				RANBP10
329		HLA-DMA				RANBP9
330		HLA-DMB				RAPGEF6
331		HLA-DOA				RASAL2
332		HLA-DQA1				RASSF8
333		HLA-DQB1				RDBP
334		HLA-DRA				RGS12
335		HLA-DRB1				RNPS1
336		HLA-DRB4				RPA2
337		HLA-DRB5				RPAP1
338		HLF				RPL15P15
339		HLX				RPL3
340		HNF4A				RPL6P17
341		HNRPA1				RPL7AP28
342		HNRPM				RPS2
343		HPRT1				RPS23P3
344		HR				RPS27A
345		HSD17B10				RPS2P6
346		HSD17B4				RPSAP56
347		HSF21				RRM1
348		HSP90AA1				RSRC1
349		HSP90AB1				SAMD4A
350		HSPA1A				SAMD4B
351		HSPA1L				SAMSN1
352		HSPA4				SAP18
353		HSPA4L				SAPS3
354		HSPA5				SF3B1
355		HSPA6				SF3B3
356		HSPA8				SFN
357		HSPA9				SFRS1
358		HSPC152				SFRS10
359		HSPE1				SFRS11
360		IARS2				SFRS3
361		ICAM1				SFRS4
362		IFI35				SFRS6
363		IGF2BP1				SH3BP4
364		IKBKB				SH3BP5L
365		IKBKG				SH3KBP1
366		IL12A				SHC1
367		IL12B				SHCBP1
368		IL12RB1				SHKBP1
369		IL12RB2				SHPRH
370		IL2				SHROOM2
371		IL22				SIRPA
372		IL22RA2				SKIV2L2
373		IL23A				SLC25A3
374		IL2RA				SMC1A
375		IL2RB				SMC1B
376		IL2RG				SMCR7L
377		IL4R				SNX2
378		IL7				SON
379		IL7R				SOS1
380		IL8				SPP1
381		INADL				SPSB1
382		INCENP				SPTBN1
383		INPP5A				SRC
384		INPP5D				SRGAP2
385		INPPL1				SRGAP3
386		IPO13				SRPK1
387		IPO7				SRRM1
388		IPO8				SRRM2
389		IRF1				SSFA2
390		IRF2				STAT3
391		IRF4				STK4
392		IRF8				SUMO2
393		ITCH				SUV420H1
394		ITGB4				SVIL
395		ITSN1				SYNPO
396		JAK1				SYNPO2
397		JAK2				TAF15
398		JAK3				TBC1D1
399		JARID2				TBC1D4
400		JUN				TERF1
401		JUNB				TFE3
402		JUND				THRAP3
403		KATNA1				TIAM1
404		KCNB2				TJP2
405		KCNV1				TMEM102
406		KCTD12				TNFAIP3
407		KDM5B				TNFSF10
408		KIF1B				TNIK
409		KIR3DL1				TP53
410		KIR3DS1				TP53BP2
411		KLRD1				TRA2A
412		KPNA3				TRIM2
413		KPNB1				TRIM21
414		KRTAP4-12				TSC1
415		LAGE3				TSC2
416		LAMP1				TUBA1A
417		LILRB1				TUBA4A
418		LILRB2				TUBB
419		LIN9				TUBB2A
420		LMNB1				TUBB4
421		LMO4				UBC
422		LOC440836				UBE2D1
423		LRIG1				UBE2D2
424		LRP8				UBE2D3
425		LRPPRC				UBE2D4
426		LRRC40				UBE2E1
427		LRRC59				UBE2E2
428		LTA				UBE2E3
429		LTA4H				UBE2H
430		LTB				UBE2U
431		LTBR				UBE2W
432		LYN				UBTF
433		MADD				UCP2
434		MAF				UCP3
435		MAFK				USP37
436		MAGEA1				USP8
437		MALT1				VANGL2
438		MANBA				VAV1
439		MAP1LC3A				VIM
440		MAP2K1				WDR57
441		MAP3K14				WDR68
442		MAP3K7				WEE1
443		MAP3K7IP2				WNK1
444		MAP3K8				WWTR1
445		MAPK1				YAP1
446		MAPK11				YWHAE
447		MAPK14				YWHAG
448		MAPK8				YWHAH
449		MAPK9				YWHAQ
450		MAPRE1				YWHAZ
451		MARCH8				ZAK
452		MARS				ZBTB16
453		MBP				ZC3HC1
454		MCM3				ZFP36
455		MCM6				ZNF295
456		MCM7				ZNF638
457		MCTS1				ZWINT
458		MDC1
459		MDM2
460		MED15
461		MEN1
462		MERTK
463		MET
464		METTL1
465		MIF
466		MIS12
467		MLL
468		MOAP1
469		MON2
470		MPHOSPH9
471		MPV17L2
472		MRPL23
473		MRPL40
474		MS4A1
475		MSN
476		MTF2
477		MTHFD1
478		MTPN
479		MUC20
480		MYB
481		MYBBP1A
482		MYC
483		MYCBP
484		MYH10
485		MYH9
486		MYL12A
487		MYL6
488		MYLPF
489		MYO6
490		MYOC
491		NACAP1
492		NAP1L1
493		NARG1
494		NASP
495		NCK1
496		NCKAP5
497		NCL
498		NCOA6
499		NCOR1
500		NCOR2
501		NDUFS1
502		NFKB1
503		NKX2-5
504		NLK
505		NLRP11
506		NOL3
507		NPEPPS
508		NPHP1
509		NPM1
510		NSMAF
511		NUDC
512		NUDT5
513		NUP155
514		NUP43
515		NUTF2
516		NVL
517		OAT
518		OGT
519		OMA1
520		PA2G4
521		PABPC1
522		PACSIN1
523		PACSIN2
524		PACSIN3
525		PAFAH1B2
526		PAICS
527		PARP1
528		PATZ1
529		PAX5
530		PAX6
531		PCBD2
532		PCBP1
533		PCDHA4
534		PCDHA6
535		PCMT1
536		PCNA
537		PDCD4
538		PDCD5
539		PDCD6IP
540		PDIA4
541		PDZRN4
542		PEBP1
543		PF4
544		PFAS
545		PFKL
546		PFKP
547		PFN2
548		PGD
549		PGRMC1
550		PIAS3
551		PIK3R1
552		PIP4K2B
553		PLCG1
554		PLEK
555		PLK1
556		PLS3
557		PLXNB1
558		PLXNB2
559		PLXNB3
560		PML
561		PNP
562		POLR2H
563		PPIB
564		PPM1D
565		PPP2CB
566		PREP
567		PRKCQ
568		PRKDC
569		PRPF40B
570		PSMA1
571		PSMA3
572		PSMA6
573		PSMA7
574		PSMB1
575		PSMB3
576		PSMB4
577		PSMB6
578		PSMC1
579		PSMC6
580		PSMD1
581		PSMD13
582		PSMD2
583		PSMD3
584		PSMD4
585		PSMD6
586		PSME3
587		PSTPIP1
588		PTGER4
589		PTGES3
590		PTK2
591		PTK2B
592		PTN
593		PTPN1
594		PTPN11
595		PTPN12
596		PTPN3
597		PTPN6
598		PTPRB
599		PTPRC
600		PTPRG
601		PTPRJ
602		PTPRK
603		PTPRO
604		PVT1
605		PXN
606		Q8NAI0
607		Q8WUL7
608		Q96ST0
609		Q9NV32
610		Q9NWX0
611		RAB14
612		RAB1A
613		RAB1B
614		RAB21
615		RAB2A
616		RAB38
617		RAB3GAP1
618		RAB5C
619		RAB6A
620		RAB7A
621		RALBP1
622		RANBP1
623		RANBP10
624		RANBP9
625		RANGAP1
626		RARA
627		RARS
628		RASSF1
629		RBBP4
630		RBBP5
631		RBBP7
632		RCAN2
633		RCC1
634		RCC2
635		RCN2
636		RDX
637		RELA
638		RELN
639		REPS2
640		RFC5
641		RFK
642		RHOA
643		RIF1
644		RIPK1
645		RIPK2
646		RIPK3
647		RPA2
648		RPA3
649		RPAP1
650		RPL11
651		RPL23
652		RPL23A
653		RPL24
654		RPL29
655		RPL3
656		RPL32
657		RPL37A
658		RPL38
659		RPL5
660		RPN1
661		RPS14
662		RPS16
663		RPS21
664		RPS23
665		RPS26
666		RPS27
667		RPS27A
668		RPS3
669		RPS6KA1
670		RPS6KA3
671		RPS9
672		RQCD1
673		RRM1
674		RRP1B
675		RTCD1
676		RUVBL1
677		RUVBL2
678		RXRA
679		S100A11
680		SAR1A
681		SBDS
682		SCFD1
683		SCYE1
684		SDC4
685		SDCBP
686		SDHA
687		SDPR
688		SEC11A
689		SEC13
690		SEC23A
691		SEC61A1
692		SEC63
693		SEL1L
694		SEPT2
695		SERBP1
696		SET
697		SFXN1
698		SGCA
699		SGCB
700		SGCD
701		SGCG
702		SGK
703		SGTA
704		SH3GL2
705		SH3KBP1
706		SHC1
707		SHMT2
708		SIN3A
709		SIRT1
710		SIRT2
711		SKI
712		SKP2
713		SLC1A5
714		SLC25A1
715		SLC25A3
716		SLC25A36
717		SLC25A5
718		SLC25A6
719		SLC30A7
720		SLC39A7
721		SMAD1
722		SMAD2
723		SMAD3
724		SMAD4
725		SMARCA2
726		SMC1A
727		SMC2
728		SMC3
729		SMPDL3A
730		SMURF2
731		SMYD2
732		SNAPC5
733		SND1
734		SNRPA1
735		SNRPB2
736		SNTA1
737		SNX2
738		SNX3
739		SNX9
740		SOCS1
741		SOCS3
742		SOD2
743		SOS1
744		SOX10
745		SOX8
746		SP100
747		SP140
748		SPI1
749		SPP1
750		SPSB1
751		SPTAN1
752		SQSTM1
753		SRC
754		SRP14
755		SRP68
756		SRP72
757		SSR1
758		SSR4
759		SSSCA1
760		STAM
761		STARD13
762		STAT1
763		STAT2
764		STAT3
765		STAT5A
766		STAT5B
767		STMN1
768		STRAP
769		SUMF1
770		SUMO1
771		SUMO2
772		SUPT16H
773		SUV39H1
774		SUZ12
775		SYK
776		SYNCRIP
777		TAGAP
778		TAGLN2
779		TARDBP
780		TARS
781		TBC1D4
782		TBCA
783		TBCE
784		TBP
785		TBRG4
786		TEC
787		TFRC
788		TGFBR1
789		TGFBRAP1
790		THBS1
791		THSD7A
792		TIMM13
793		TIMM50
794		TKT
795		TLE1
796		TLE3
797		TLR2
798		TMED2
799		TNF
800		TNFRSF10B
801		TNFRSF14
802		TNFRSF1A
803		TNFRSF25
804		TNFRSF6B
805		TNFSF10
806		TNFSF13
807		TNFSF14
808		TNIP1
809		TNK2
810		TNPO1
811		TOMM40
812		TP53
813		TPM3
814		TPP2
815		TPT1
816		TRA@
817		TRADD
818		TRAF1
819		TRAF2
820		TRAF3
821		TRAF3IP2
822		TRAF5
823		TRAF6
824		TRAP1
825		TRB@
826		TRIB3
827		TRIM21
828		TRIM28
829		TRIP10
830		TRIP11
831		TRPC4AP
832		TSLP
833		TSN
834		TTF2
835		TTLL12
836		TTRAP
837		TUBA3C
838		TUBB
839		TUBB2A
840		TUBB2B
841		TUBB3
842		TUBB4
843		TUBB6
844		TUFM
845		TXN
846		TXNDC17
847		UBA2
848		UBA52
849		UBB
850		UBC
851		UBE2D3
852		UBE2G2
853		UBE2I
854		UBTF
855		UGGT1
856		UNC119
857		UPF2
858		UQCRC2
859		USP11
860		USP14
861		USP15
862		VAPA
863		VARS
864		VAV1
865		VAV2
866		VCP
867		VDAC1
868		VDAC3
869		VDR
870		VHL
871		VIL2
872		VLDLR
873		VMA21
874		VPS35
875		WASF1
876		WDR4
877		WDR48
878		WDR5
879		WDR57
880		WDR7
881		WNK1
882		XPOT
883		XRCC5
884		XRCC6
885		YWHAG
886		YWHAH
887		YWHAZ
888		ZBTB16
889		ZBTB17
890		ZFHX3
891		ZFP36L1
892		ZIC1
893		ZMIZ1
894		ZMYND11
895		ZNF433
896		ZNF767
897		ZWINT
	(* : genes that have interacted more than once)
	**: gene interacts with other primary genes also)
