# Supplementary material for: Identification of Shared Genes and Pathways: A Comparative Study of Multiple Sclerosis Susceptibility, Severity and Response to Interferon Beta Treatment
Source: PLoS One. 2013 Feb 28;8(2):e57655. doi: 10.1371/journal.pone.0057655 (PMC3585216; doi:10.1371/journal.pone.0057655)
Supplement: Table S3 — List of the shared interactors from all three GWAS categories. (XLSX) [file pone.0057655.s003.xlsx]

## Sheet: Common interactors
	MS susceptibility and MS severity GWAS	MS susceptibility and IFN-ß GWAS	MS severity and IFN-ß GWAS	Shared interactors from all three GWAS categories
	# of common Interactors (160)	# of common Interactors (48)	# of common Interactors (17)	# of common Interactors (10)
	Gene_symbol	Gene_symbol	Gene_symbol	Gene_symbol
1	ACP5	ABL1	ABL1	ABL1
2	ABL1	APLP1	CASP3	GRB2
3	ALB	AXIN1	DISC1	INPP5D
4	ARHGEF2	CDC2	GRB2	KIF1B
5	ARHGEF7	CREBBP	INPP5D	PIK3R1
6	ARRB1	CRK	KIF1B	PLCG1
7	ARRB2	CSK	LRP1	PRKCD
8	ASCC3L1	DLG4	PIK3R1	SRC
9	ATP5C1	EP300	PLCG1	TUBA1A
10	BAG1	FYN	PPFIA1	TUBA4A
11	BCR	GABARAP	PRKCB
12	BRAF	GPC5	PRKCD
13	C1GALT1C1	GRB2	PRKCG
14	C1QBP	HSP90AA1	SRC
15	C2ORF18	HSP90AB1	STAT3
16	CAD	INPP5D	TUBA1A
17	CASP3	JAK1	TUBA4A
18	CBL	KIF1B
19	CBLN2	LYN
20	CBLN3	MAP1LC3A
21	CCT2	MCTP2
22	CDH1	MIB1
23	CENPC1	MYC
24	CEP170	NCK1
25	CFL1	NSF
26	CLTC	PIK3R1
27	CNR1	PIN1
28	COPS5	PLCG1
29	CSE1L	PRKCD
30	CTNNB1	RAC1
31	CTNND1	RHOA
32	CTPS	SDCBP
33	CTTN	SMAD1
34	DAPK3	SMAD2
35	DAXX	SMAD3
36	DDX17	SMURF2
37	DHX15	SNCA
38	DNAJA3	SQSTM1
39	DOCK7	SRC
40	DYNC1H1	STARD13
41	EEF1A1	STAT1
42	EEF1G	STAT2
43	EFTUD2	STAT3
44	EGFR	TGFBR1
45	EGR2	TUBA1A
46	ERC1	TUBA1B
47	ESR1	TUBA4A
48	FAS	XPO1
49	FLJ16641
50	FLNA
51	FOXO1
52	FOXO3
53	FRMD6
54	GAB1
55	GAB2
56	GLMN
57	GPC4
58	GRB2
59	GSK3A
60	HDAC4
61	HGF
62	HGFAC
63	HGS
64	HSPA1A
65	HSPA8
66	HSPD1
67	INPP5D
68	INPPL1
69	IRS1
70	IRS4
71	ITGB4
72	JUN
73	KIF1B
74	LBR
75	LMO7
76	LRIG1
77	MAPK14
78	MAPK9
79	MAPKAP1
80	MDC1
81	MET
82	MIS12
83	MPHOSPH9
84	MUC20
85	MYCBP2
86	MYO5A
87	NDE1
88	NHN1
89	NLRP11
90	PAK1
91	PCBD2
92	PDCD5
93	PHLDB2
94	PIK3R1
95	PLCG1
96	PLXNB1
97	PLXNB2
98	PLXNB3
99	PRKCD
100	PRKCQ
101	PRKCZ
102	PRKDC
103	PRLR
104	PTGES2
105	PTPN1
106	PTPN11
107	PTPN12
108	PTPN14
109	PTPN3
110	PTPRB
111	PTPRC
112	PTPRG
113	PTPRJ
114	PTPRK
115	PTPRO
116	Q9NWX0
117	RAB11FIP5
118	RAF1
119	RANBP10
120	RANBP9
121	RPA2
122	RPS2
123	RPS27A
124	RRM1
125	SF3B1
126	SF3B3
127	SH3BP4
128	SH3KBP1
129	SHC1
130	SMC1A
131	SNX2
132	SOS1
133	SPP1
134	SPSB1
135	SRC
136	STAT3
137	SUMO2
138	TBC1D4
139	TIAM1
140	TNFSF10
141	TNIK
142	TP53
143	TRIM21
144	TSC2
145	TUBA1A
146	TUBA4A
147	TUBB
148	UBC
149	UBTF
150	VAV1
151	WDR57
152	WNK1
153	YWHAE
154	YWHAG
155	YWHAH
156	YWHAQ
157	YWHAZ
158	ZBTB16
159	ZFP36
160	ZWINT
