# Supplementary material for: Identification of Shared Genes and Pathways: A Comparative Study of Multiple Sclerosis Susceptibility, Severity and Response to Interferon Beta Treatment
Source: PLoS One. 2013 Feb 28;8(2):e57655. doi: 10.1371/journal.pone.0057655 (PMC3585216; doi:10.1371/journal.pone.0057655)
Supplement: Table S4 — Statistical significances for interactor sharing – calculations of VisANT interactor score and VisANT interaction ratio. (XLS) [file pone.0057655.s004.xls]

## Sheet: Stats
Notation for a shared first degree interactors test: Fisher’s test representation
	Phenotype 1: first degree interactors	Phenotype 1: non-first	Total
		degree interactors
Phenotype 2: first degree interactors	n11	n12	n1+
Phenotype 2: non-first degree interactors	n21	n22	n2+
Total	n+1	n+2	n
Visant Statistics
	Genes	Interactions	VisANT Interaction ratio (a)
VisANT interaction ratio	14407	153297	10.6405
GWAS Study type	Genes (GWAS)	Interactors	Interactions	Interactors/gene ratio	Interaction ratio (b)	Normalization factor (b/a)
MS susceptibility GWAS	94	897	1001	9.54255	10.6489	1.0008
MS severity GWAS	21	457	444	21.7619	21.1429	1.98703
IFN-ß response GWAS	19	138	129	7.26316	6.78947	0.638081
Pairs	Paired normalization factor
MS susceptibility & MS severity	1.98861
MS susceptibility & IFN-B response	0.63859
MS severity & IFN-ß response	1.26788
Pairs	Observed	Expected	p-value*	Observed/Expected	Paired normalization factor	Interactors score
MS susceptibility & MS severity	160	28.4535	1.34163e-79	5.62322	1.98861	2.82771
MS susceptibility & IFN-ß response	48	8.59207	6.89e-24	5.58654	0.63859	8.74825
MS severity & IFN-ß response	17	4.37746	1.74024e-06	3.88354	1.26788	3.063
