# Supplementary material for: Identification of Shared Genes and Pathways: A Comparative Study of Multiple Sclerosis Susceptibility, Severity and Response to Interferon Beta Treatment
Source: PLoS One. 2013 Feb 28;8(2):e57655. doi: 10.1371/journal.pone.0057655 (PMC3585216; doi:10.1371/journal.pone.0057655)
Supplement: Table S5 — Frequency of common interactors. (XLS) [file pone.0057655.s005.xls]

## Sheet: Freq of comm MS sus & MS sev
Frequency of common genes between MS susceptibility and MS severity GWAS
	Gene Symbol	MS susceptibility GWAS	MS severity GWAS	Total
1	UBC*	13	2	15
2	PIK3R1	8	2	10
3	CBL	6	2	8
4	SRC	5	2	7
5	MET*	3	2	5
6	GAB2	2	2	4
7	ACP5*	1	2	2
8	C2ORF18	1	2	3
9	MAPK9	1	2	3
10	ZBTB16	1	2	3
11	GPC4	1	2	3
12	SPP1	1	2	3
13	TNFSF10	1	2	3
14	Q9NWX0	1	2	3
15	PDCD5	1	2	3
16	WDR57	1	2	3
17	RPA2	1	2	3
18	EGR2	1	2	3
19	PTPN3	1	2	3
20	GRB2	11	1	12
21	STAT3*	7	1	8
22	SH3KBP1	6	1	7
23	JUN	5	1	6
24	EGFR	5	1	6
25	TP53	5	1	6
26	ABL1	5	1	6
27	ESR1	4	1	5
28	PLCG1	4	1	5
29	VAV1	4	1	5
30	MAPK14	3	1	4
31	UBTF	3	1	4
32	YWHAZ	3	1	4
33	SHC1	3	1	4
34	CTNNB1	3	1	4
35	CTTN	3	1	4
36	HSPA8	3	1	4
37	RPS27A	3	1	4
38	C1GALT1C1	2	1	2
39	SUMO2	2	1	3
40	DAXX	2	1	3
41	SOS1	2	1	3
42	PTPN1	2	1	3
43	PCBD2	2	1	3
44	PTPRK*	2	1	3
45	SMC1A	2	1	3
46	GAB1	2	1	3
47	PTPRC	2	1	3
48	PTPN11	2	1	3
49	DNAJA3	2	1	3
50	YWHAG*	2	1	3
51	C1QBP	2	1	3
52	ARHGEF2	2	1	3
53	IRS1	2	1	3
54	FLNA	2	1	3
55	ARRB2	2	1	3
56	ARRB1	2	1	3
57	CCT2	2	1	3
58	ALB	2	1	3
59	FOXO3	2	1	3
60	EEF1G	2	1	3
61	RAF1	2	1	3
62	CLTC	2	1	3
63	CEP170	2	1	3
64	TRIM21	2	1	3
65	CBLN2*	1	1	2
66	CENPC1*	1	1	2
67	MIS12	1	1	2
68	MDC1	1	1	2
69	ZWINT	1	1	2
70	CBLN3	1	1	2
71	ATP5C1	1	1	2
72	FLJ16641*	1	1	2
73	DAPK3*	1	1	2
74	PLXNB3	1	1	2
75	PLXNB2	1	1	2
76	SNX2	1	1	2
77	PLXNB1	1	1	2
78	INPP5D	1	1	2
79	SPSB1	1	1	2
80	INPPL1	1	1	2
81	HGS	1	1	2
82	FAS	1	1	2
83	HGF	1	1	2
84	GLMN	1	1	2
85	LRIG1	1	1	2
86	RANBP9	1	1	2
87	CNR1	1	1	2
88	MUC20	1	1	2
89	CDH1	1	1	2
90	PTPRO	1	1	2
91	HGFAC	1	1	2
92	BAG1	1	1	2
93	PTPRG	1	1	2
94	PTPRJ	1	1	2
95	CASP3	1	1	2
96	RANBP10	1	1	2
97	PTPRB	1	1	2
98	ITGB4	1	1	2
99	PTPN12	1	1	2
100	NLRP11*	1	1	2
101	MYO5A	1	1	2
102	TNIK	1	1	2
103	ARHGEF7	1	1	2
104	PRLR	1	1	2
105	GSK3A	1	1	2
106	HSPD1	1	1	2
107	TIAM1	1	1	2
108	COPS5	1	1	2
109	DYNC1H1	1	1	2
110	PHLDB2	1	1	2
111	TBC1D4	1	1	2
112	TUBB	1	1	2
113	RRM1	1	1	2
114	IRS4	1	1	2
115	MAPKAP1	1	1	2
116	PTGES2	1	1	2
117	CFL1	1	1	2
118	TUBA4A	1	1	2
119	BRAF	1	1	2
120	SF3B3	1	1	2
121	SF3B1	1	1	2
122	FRMD6	1	1	2
123	RPS2	1	1	2
124	PAK1	1	1	2
125	EFTUD2	1	1	2
126	CTPS	1	1	2
127	TUBA1A	1	1	2
128	YWHAQ	1	1	2
129	YWHAH	1	1	2
130	HSPA1A	1	1	2
131	YWHAE	1	1	2
132	WNK1	1	1	2
133	ERC1	1	1	2
134	DOCK7	1	1	2
135	EEF1A1	1	1	2
136	TSC2	1	1	2
137	LMO7	1	1	2
138	DDX17	1	1	2
139	FOXO1	1	1	2
140	CAD	1	1	2
141	PTPN14	1	1	2
142	RAB11FIP5	1	1	2
143	MPHOSPH9*	1	1	2
144	ZFP36	1	1	2
145	BCR	1	1	2
146	KIF1B*	1	1	2
147	HDAC4	1	1	2
148	NHN1	1	1	2
149	MYCBP2	1	1	2
150	ASCC3L1	1	1	2
151	CTNND1	1	1	2
152	LBR	1	1	2
153	CSE1L	1	1	2
154	PRKDC	1	1	2
155	SH3BP4	1	1	2
156	PRKCZ	1	1	2
157	NDE1	1	1	2
158	PRKCQ	1	1	2
159	PRKCD	1	1	2
160	DHX15	1	1	2
	* Either the gene is primary GWAS-gene or interacts with primary gene from other group

## Sheet: Freq of comm MS sus & IFN-ß 
Frequency of common genes between MS susceptibility GWAS and IFN-ß response GWAS
	Gene symbol	MS susceptibility GWAS	IFN-ß GWAS	Total
1	GRB2	11	2	13
2	FYN	8	2	10
3	PIK3R1	8	2	10
4	NCK1	5	2	7
5	SRC	5	2	7
6	DLG4	1	2	3
7	STAT3*	6	1	7
8	ABL1	5	1	6
9	CRK	5	1	6
10	SMAD3	5	1	6
11	EP300	4	1	5
12	HSP90AA1	4	1	5
13	MYC*	4	1	5
14	PLCG1	4	1	5
15	SMAD2	4	1	5
16	CREBBP	3	1	4
17	JAK1	3	1	4
18	SMAD1	3	1	4
19	LYN	2	1	3
20	RAC1	2	1	3
21	SMURF2	2	1	3
22	SQSTM1	2	1	3
23	TGFBR1	2	1	3
24	STARD13*	1	1	3
25	KIF1B	1	1	3
26	APLP1	1	1	2
27	AXIN1	1	1	2
28	CDC2	1	1	2
29	CSK	1	1	2
30	GABARAP	1	1	2
31	GPC5*	1	1	2
32	HSP90AB1	1	1	2
33	INPP5D	1	1	2
34	MAP1LC3A	1	1	2
35	MCTP2*	1	1	2
36	MIB1	1	1	2
37	NSF	1	1	2
38	PIN1	1	1	2
39	PRKCD	1	1	2
40	RHOA	1	1	2
41	SDCBP	1	1	2
42	SNCA	1	1	2
43	STAT1	1	1	2
44	STAT2	1	1	2
45	TUBA1A	1	1	2
46	TUBA1B	1	1	2
47	TUBA4A	1	1	2
48	XPO1*	1	1	2
								* Either the gene is primary GWAS-gene or interacts with primary gene from other group

## Sheet: Freq of comm MS sev & IFN-ß 
Frequency of common genes between MS severity GWAS and IFN-ß GWAS
	Gene symbol	MS severity GWAS	IFN-ß GWAS	Total
1	PIK3R1	2	2	4
2	SRC	2	2	4
3	GRB2	1	2	3
4	PRKCB	1	2	3
5	ABL1	1	1	2
6	CASP3	1	1	2
7	DISC1	1	1	2
8	INPP5D	1	1	2
9	KIF1B	1	1	2
10	LRP1	1	1	2
11	PLCG1	1	1	2
12	PPFIA1	1	1	2
13	PRKCD	1	1	2
14	PRKCG	1	1	2
15	STAT3	1	1	2
16	TUBA1A	1	1	2
17	TUBA4A	1	1	2
