# Supplementary material for: Identification of Shared Genes and Pathways: A Comparative Study of Multiple Sclerosis Susceptibility, Severity and Response to Interferon Beta Treatment
Source: PLoS One. 2013 Feb 28;8(2):e57655. doi: 10.1371/journal.pone.0057655 (PMC3585216; doi:10.1371/journal.pone.0057655)
Supplement: Table S6 — Details of pathway enrichment analysis – input data and results. (XLS) [file pone.0057655.s006.xls]

## Sheet: MS sus results 
	Category	ID	Name	Source	P-value	Hit Count in Query List	Hit Count in Genome	Hit in Query List
1	Pathway	P00006	Apoptosis signaling pathway	PantherDB	0	45	108	FADD,TNFRSF10B,TNFSF10,RIPK1,CRADD,TRADD,AKT1,MAP3K14,DIABLO,BIRC3,BIRC2,FASLG,FAS,FOS,AIFM1,BAG1,TNFRSF1A,BID,TNF,TP53,MADD,CASP3,CASP10,CASP7,CASP8,NFKB1,HSPA8,HSPA1A,CHUK,HSPA6,HSPA5,HSPA1L,MAPK9,PRKCQ,MAPK8,MAPK1,IKBKB,TRAF2,RELA,DAXX,JUN,BAG4,CYCS,LTB,LTA
2	Pathway	il2_1pathway	IL2-mediated signaling events	NCI-Nature Curated	0	32	55	PTK2B,SOS1,SHC1,SOCS3,FYN,RHOA,FOS,MYC,SYK,SOCS1,STAT3,STAT1,GRB2,STAT5A,STAT5B,GAB2,MAP2K1,MAPK11,MAPK9,MAPK8,MAPK1,IL2RA,IL2,IL2RG,IL2RB,MAPK14,PIK3R1,JAK1,JAK3,JUN,STAM,PTPN11
3	Pathway	REACTOME_APOPTOSIS	Genes involved in Apoptosis	MSigDB: C2.cp - Reactome	0	49	129	FADD,TNFRSF10B,TNFSF10,RIPK1,TRADD,AKT1,DIABLO,APC,BIRC2,FASLG,FAS,TNFRSF1A,BID,TNF,CASP3,CASP10,CASP7,CASP8,DYNLL1,SPTAN1,CDH1,PSMD6,PRKCQ,MAPK8,UBB,CTNNB1,BCAP31,PSME3,TRAF2,KPNB1,PSMD1,PSMC6,PSMD3,PSMD2,PSMD4,PSMC1,PSMD13,CYCS,E2F1,PTK2,LMNB1,PSMB6,PSMB4,PSMB3,PSMA7,PSMB1,PSMA6,PSMA3,PSMA1
4	Pathway	BIOCARTA_HIVNEF_PATHWAY	HIV-I Nef: negative effector of Fas and TNF	MSigDB: C2.cp - BioCarta	0	32	58	FADD,ACTG1,RIPK1,CRADD,TRADD,PARP1,MDM2,MAP3K14,BIRC3,BIRC2,FASLG,FAS,TNFRSF1A,BID,TNF,CASP2,CASP3,CASP7,CASP8,SPTAN1,NFKB1,CHUK,PRKDC,MAPK8,TRAF1,TRAF2,RELA,DAXX,BAG4,CYCS,PTK2,LMNB1
5	Pathway	hsa05200	Pathways in cancer	KEGG pathway	0	82	330	ABL1,FADD,RALBP1,SOS1,AKT1,SKP2,MDM2,APC,BIRC5,RASSF1,BIRC3,BIRC2,FASLG,FAS,AR,FOXO1,RHOA,MET,FOS,RXRA,TGFBR1,GLI2,GLI3,GLI1,BID,PIAS3,TP53,MYC,IKBKG,HDAC1,CBL,CBLB,CASP3,CASP8,SPI1,NFKB1,CDH1,STAT3,STAT1,GRB2,STAT5A,STAT5B,HSP90AB1,HSP90AA1,CHUK,CDKN2A,MAP2K1,MAPK9,MAPK8,MAPK1,HGF,VHL,IKBKB,CRK,CREBBP,IL8,CTNNB1,PML,PLCG1,PIK3R1,TRAF1,TRAF2,TRAF3,TRAF5,TRAF6,TPM3,RELA,DAPK1,DAPK3,DCC,RARA,JAK1,J…
6	Pathway	met_pathway	Signaling events mediated by Hepatocyte Growth Factor Receptor (c-Met)	NCI-Nature Curated	0	36	77	ARHGEF4,SOS1,SH3GL2,AKT1,APC,ARF6,GAB1,RHOA,MET,HGS,SH3KBP1,NCK1,CBL,SRC,CDH1,GRB2,GAB2,MAP2K1,MAPK8,MAPK1,HGF,CRK,RANBP9,CTNNB1,PLCG1,PIK3R1,KPNB1,JUN,INPPL1,RANBP10,PTK2,PXN,PTPN1,PTPN11,MUC20,PTPRJ
7	Pathway	hsa04660	T cell receptor signaling pathway	KEGG pathway	0	43	109	SOS1,MALT1,BCL10,AKT1,MAP3K14,FYN,RHOA,FOS,TNF,TEC,IKBKG,NCK1,CBL,CBLB,MAP3K7,CD40LG,CD28,CD8A,CD4,NFKB1,GRB2,CHUK,MAP2K1,MAPK11,MAPK9,PRKCQ,MAPK1,VAV2,VAV1,IKBKB,IL2,MAP3K8,CTLA4,PLCG1,MAPK14,PIK3R1,RELA,JUN,DLG1,GRAP2,CARD11,PTPN6,PTPRC
8	Pathway	hivnefpathway	HIV-1 Nef: Negative effector of Fas and TNF-alpha	NCI-Nature Curated	0	24	36	FADD,RIPK1,CRADD,TRADD,MAP3K14,BIRC3,FASLG,FAS,TNFRSF1A,BID,TNF,CASP2,CASP3,CASP7,CASP8,NFKB1,CHUK,MAPK8,TRAF1,TRAF2,RELA,DAXX,BAG4,CYCS
9	Pathway	REACTOME_SIGNALING_IN_IMMUNE_SYSTEM	Genes involved in Signaling in Immune system	MSigDB: C2.cp - Reactome	0	83	365	RIPK1,SOS1,TNFRSF14,RIPK2,MALT1,LILRB1,BCL10,AKT1,SHC1,MAP3K14,FYN,RPS6KA1,RPS6KA3,FOS,RIPK3,MERTK,B2M,TLR2,GAS6,TRB@,TRA@,LILRB2,IKBKG,NCK1,CAV1,MAP3K7,CD40,CD40LG,CD80,CD28,CD86,CD8A,CD4,SRC,CD2,NFKB1,CDH1,GRB2,CD81,CD58,CHUK,MAP2K1,MAPK11,MAPK9,PRKCQ,MAPK8,MAPK1,HLA-DRB1,HLA-DRA,HLA-DRB5,HLA-DQB1,HLA-DQA1,HLA-B,HLA-C,HLA-A,HLA-DOA,PPP2CB,HLA-DMA,HLA-DMB,VAV1,IKBKB,PF4,UBB,MAP3K8,CTLA4,PLCG1,MA…
10	Pathway	cd40_pathway	CD40/CD40L signaling	NCI-Nature Curated	0	21	30	AKT1,MAP3K14,BIRC3,BIRC2,MYC,CBLB,CD40,CD40LG,NFKB1,STAT5A,MAPK11,MAPK9,MAPK8,MAPK14,TRAF1,TRAF2,TRAF3,TRAF6,RELA,JAK3,JUN
11	Pathway	tcr_pathway	TCR signaling in naïve CD4+ T cells	NCI-Nature Curated	0	30	63	SOS1,MALT1,BCL10,AKT1,SHC1,MAP3K14,FYN,FLNA,IKBKG,NCK1,CBL,CD80,CD28,CD86,CD4,GRB2,CHUK,GAB2,PRKCQ,HLA-DRA,VAV1,IKBKB,MAP3K8,PLCG1,TRAF6,GRAP2,CARD11,PTPN11,PTPN6,PTPRC
12	Pathway	hsa05330	Allograft rejection	KEGG pathway	0	23	37	FASLG,FAS,TNF,CD40,CD40LG,CD80,CD28,CD86,HLA-DRB1,HLA-DRA,HLA-DRB5,HLA-DRB4,HLA-DQB1,HLA-DQA1,HLA-B,HLA-C,HLA-A,HLA-DOA,HLA-DMA,HLA-DMB,IL2,IL12A,IL12B
13	Pathway	BIOCARTA_IL2RB_PATHWAY	IL-2 Receptor Beta Chain in T cell Activation	MSigDB: C2.cp - BioCarta	0	23	38	SOS1,AKT1,SHC1,SOCS3,FASLG,FAS,FOS,MYC,CBL,SYK,SOCS1,GRB2,STAT5A,STAT5B,MAPK1,IL2RA,IL2RG,IL2RB,PIK3R1,JAK1,JAK3,E2F1,PTPN6
14	Pathway	il6_7pathway	IL6-mediated signaling events	NCI-Nature Curated	0	25	46	SOS1,AKT1,SOCS3,GAB1,FOXO1,FOS,PIAS3,MYC,LMO4,HCK,STAT3,STAT1,GRB2,CEBPB,GAB2,MAPK11,VAV1,MAPK14,PIK3R1,JAK2,JAK1,JUN,JUNB,IRF1,PTPN11
15	Pathway	REACTOME_DOWNSTREAM_TCR_SIGNALING	Genes involved in Downstream TCR signaling	MSigDB: C2.cp - Reactome	0	25	47	RIPK2,MALT1,BCL10,TRB@,TRA@,IKBKG,MAP3K7,CD4,NFKB1,CHUK,PRKCQ,HLA-DRB1,HLA-DRA,HLA-DRB5,HLA-DQB1,HLA-DQA1,HLA-DOA,HLA-DMA,HLA-DMB,IKBKB,PIK3R1,TRAF6,RELA,INPP5D,CARD11
16	Pathway	REACTOME_TCR_SIGNALING	Genes involved in TCR signaling	MSigDB: C2.cp - Reactome	0	29	64	RIPK2,MALT1,BCL10,TRB@,TRA@,IKBKG,NCK1,MAP3K7,CD4,NFKB1,CHUK,PRKCQ,HLA-DRB1,HLA-DRA,HLA-DRB5,HLA-DQB1,HLA-DQA1,HLA-DOA,HLA-DMA,HLA-DMB,IKBKB,PLCG1,PIK3R1,TRAF6,RELA,GRAP2,INPP5D,CARD11,PTPRC
17	Pathway	cd8tcrpathway	TCR signaling in naïve CD8+ T cells	NCI-Nature Curated	0	26	52	SOS1,MALT1,BCL10,AKT1,MAP3K14,FYN,B2M,IKBKG,CBL,CD80,CD28,CD86,CD8A,GRB2,CHUK,PRKCQ,HLA-A,VAV1,IKBKB,MAP3K8,PLCG1,TRAF6,GRAP2,CARD11,PTPN6,PTPRC
18	Pathway	BIOCARTA_IL2_PATHWAY	IL 2 signaling pathway	MSigDB: C2.cp - BioCarta	0	17	22	SOS1,SHC1,FOS,SYK,GRB2,STAT5A,STAT5B,MAP2K1,MAPK8,IL2RA,IL2,IL2RG,IL2RB,CSNK2A1,JAK1,JAK3,JUN
19	Pathway	REACTOME_COSTIMULATION_BY_THE_CD28_FAMILY	Genes involved in Costimulation by the CD28 family	MSigDB: C2.cp - Reactome	0	30	70	TNFRSF14,AKT1,MAP3K14,FYN,TRB@,TRA@,CD80,CD28,CD86,CD4,SRC,GRB2,HLA-DRB1,HLA-DRA,HLA-DRB5,HLA-DQB1,HLA-DQA1,HLA-DOA,PPP2CB,HLA-DMA,HLA-DMB,VAV1,MAP3K8,CTLA4,PIK3R1,TRIB3,GRAP2,LYN,PTPN11,PTPN6
20	Pathway	faspathway	FAS (CD95) signaling pathway	NCI-Nature Curated	0	22	38	FADD,RIPK1,AKT1,BIRC3,BIRC2,FASLG,FAS,BID,IKBKG,SYK,CASP3,CASP10,CASP8,SRC,CHUK,MAPK11,MAPK9,MAPK8,CLTC,IKBKB,MAPK14,PIK3R1
21	Pathway	tnfpathway	TNF receptor signaling pathway	NCI-Nature Curated	0	24	46	FADD,RIPK1,TRADD,SQSTM1,BIRC3,BIRC2,GNB2L1,TNFRSF1A,TNF,NSMAF,IKBKG,MADD,CAV1,CASP8,MAP3K7,NFKB1,STAT1,CHUK,IKBKB,TXN,TRAF1,TRAF2,RELA,BAG4
22	Pathway	il12_2pathway	IL12-mediated signaling events	NCI-Nature Curated	0	28	63	RIPK2,FASLG,FOS,B2M,EOMES,SOCS1,CD8A,CD4,NFKB1,STAT3,STAT1,STAT5A,CCR5,HLX,HLA-DRA,HLA-A,IL2RA,IL2,IL2RG,IL2RB,MAPK14,RELA,JAK2,IL12A,IL12B,IL12RB1,IL12RB2,RAB7A
23	Pathway	BIOCARTA_TNFR1_PATHWAY	TNFR1 Signaling Pathway	MSigDB: C2.cp - BioCarta	0	19	29	FADD,RIPK1,CRADD,TRADD,PARP1,TNFRSF1A,TNF,MADD,CASP2,CASP3,CASP8,MAP3K7,SPTAN1,PRKDC,MAPK8,TRAF2,JUN,BAG4,LMNB1
24	Pathway	BIOCARTA_DEATH_PATHWAY	Induction of apoptosis through DR3 and DR4/5 Death Receptors	MSigDB: C2.cp - BioCarta	0	20	33	FADD,TNFRSF10B,TNFSF10,RIPK1,TNFRSF25,TRADD,MAP3K14,BIRC3,BIRC2,BID,CASP3,CASP10,CASP7,CASP8,SPTAN1,NFKB1,CHUK,TRAF2,RELA,CYCS
25	Pathway	epopathway	EPO signaling pathway	NCI-Nature Curated	0	20	33	SOS1,SHC1,SOCS3,GAB1,TEC,CBL,NFKB1,STAT1,GRB2,STAT5A,STAT5B,MAPK8,VAV2,PLCG1,MAPK14,PIK3R1,JAK2,LYN,PTPN11,PTPN6
26	Pathway	bcr_5pathway	BCR signaling pathway	NCI-Nature Curated	0	28	66	SOS1,MALT1,BCL10,AKT1,SHC1,FOS,IKBKG,CALM1,SYK,MAP3K7,NFKB1,GRB2,CHUK,MAP2K1,MAPK8,MAPK1,VAV2,IKBKB,MAPK14,PIK3R1,CSNK2A1,TRAF6,RELA,JUN,LYN,CARD11,PTPN6,PTPRC
27	Pathway	smad2_3nuclearpathway	Regulation of nuclear SMAD2/3 signaling	NCI-Nature Curated	0	31	81	CITED1,FOXG1,FOXH1,ESR1,AKT1,SKI,AR,FOXO1,FOXO3,FOS,FOXO4,PIAS3,MYC,HDAC1,SIN3A,HSPA8,CEBPB,MED15,HNF4A,VDR,CREBBP,NKX2-5,RBBP4,RBBP7,JUN,SMAD2,SMAD3,SMAD4,EP300,NCOR1,ZBTB17
28	Pathway	il2_pi3kpathway	IL2 signaling events mediated by PI3K	NCI-Nature Curated	0	21	38	SOS1,AKT1,MYB,SHC1,FOXO3,MYC,CALM1,NFKB1,GRB2,HSP90AA1,GAB2,IL2RA,IL2,IL2RG,IL2RB,PIK3R1,RELA,JAK1,JAK3,E2F1,PTPN11
29	Pathway	fcer1pathway	Fc-epsilon receptor I signaling in mast cells	NCI-Nature Curated	0	26	59	SOS1,AKT1,SHC1,FYN,FOS,IKBKG,CBL,CBLB,SYK,NFKB1,GRB2,CHUK,GAB2,MAP2K1,MAPK8,MAPK1,VAV1,IKBKB,PLCG1,PIK3R1,RELA,JUN,LYN,PTK2,PXN,PTPN11
30	Pathway	BIOCARTA_STRESS_PATHWAY	TNF/Stress Related Signaling	MSigDB: C2.cp - BioCarta	0	17	25	RIPK1,CRADD,TRADD,MAP3K14,TNFRSF1A,TNF,IKBKG,CASP2,NFKB1,CHUK,MAPK8,IKBKB,MAPK14,TRAF2,RELA,JUN,LTA
31	Pathway	hsa04940	Type I diabetes mellitus	KEGG pathway	0	22	43	FASLG,FAS,TNF,CD80,CD28,CD86,HLA-DRB1,HLA-DRA,HLA-DRB5,HLA-DRB4,HLA-DQB1,HLA-DQA1,HLA-B,HLA-C,HLA-A,HLA-DOA,HLA-DMA,HLA-DMB,IL2,IL12A,IL12B,LTA
32	Pathway	hsa05220	Chronic myeloid leukemia	KEGG pathway	0	29	75	ABL1,SOS1,AKT1,SHC1,MDM2,TGFBR1,TP53,MYC,IKBKG,HDAC1,CBL,CBLB,NFKB1,GRB2,STAT5A,STAT5B,CHUK,CDKN2A,GAB2,MAP2K1,MAPK1,IKBKB,CRK,PIK3R1,RELA,SMAD3,SMAD4,E2F1,PTPN11
33	Pathway	hsa05332	Graft-versus-host disease	KEGG pathway	0	21	41	FASLG,FAS,TNF,CD80,CD28,CD86,HLA-DRB1,HLA-DRA,HLA-DRB5,HLA-DRB4,HLA-DQB1,HLA-DQA1,HLA-B,HLA-C,HLA-A,HLA-DOA,HLA-DMA,HLA-DMB,IL2,KLRD1,KIR3DL1
34	Pathway	REACTOME_DEATH_RECEPTOR_SIGNALLING	Genes involved in Death Receptor Signalling	MSigDB: C2.cp - Reactome	0	12	13	FADD,TNFRSF10B,TNFSF10,RIPK1,TRADD,FASLG,FAS,TNFRSF1A,TNF,CASP10,CASP8,TRAF2
35	Pathway	BIOCARTA_NTHI_PATHWAY	NFkB activation by Nontypeable Hemophilus influenzae	MSigDB: C2.cp - BioCarta	0	16	24	MAP3K14,TGFBR1,TLR2,TNF,MAP3K7,NFKB1,CHUK,MAPK11,IKBKB,CREBBP,IL8,MAPK14,RELA,SMAD3,SMAD4,EP300
36	Pathway	BIOCARTA_RELA_PATHWAY	Acetylation and Deacetylation of RelA in The Nucleus	MSigDB: C2.cp - BioCarta	0	13	16	FADD,RIPK1,TRADD,TNFRSF1A,TNF,IKBKG,NFKB1,CHUK,IKBKB,CREBBP,TRAF6,RELA,EP300
37	Pathway	kitpathway	Signaling events mediated by Stem cell factor receptor (c-Kit)	NCI-Nature Curated	0	23	52	SOS1,AKT1,SHC1,GAB1,FOXO3,TEC,CBL,SOCS1,STAT3,STAT1,GRB2,STAT5A,MAP2K1,MAPK8,VAV1,CREBBP,PIK3R1,JAK2,GRAP2,LYN,PTPN11,PTPN6,PTPRO
38	Pathway	cxcr4_pathway	CXCR4-mediated signaling events	NCI-Nature Curated	0	32	98	PTK2B,AKT1,CXCL12,FYN,ARRB2,FOXO1,RHOA,HGS,ITCH,GNB2L1,GNAI1,HCK,GNA13,CD4,SRC,STAT3,STAT1,STAT2,STAT5A,STAT5B,HLA-DRA,VAV1,CRK,PIK3R1,JAK2,LYN,PTK2,CXCR4,PXN,PTPN11,PTPN6,PTPRC
39	Pathway	hsa04612	Antigen processing and presentation	KEGG pathway	0	30	88	B2M,CANX,CALR,CD8A,CD4,CD74,HSPA8,HSP90AB1,HSP90AA1,HSPA1A,HSPA6,HSPA5,HSPA4,HSPA1L,HLA-DRB1,HLA-DRA,HLA-DRB5,HLA-DRB4,HLA-DQB1,HLA-DQA1,HLA-B,HLA-C,HLA-A,HLA-DOA,HLA-DMA,HLA-DMB,PSME3,KLRD1,KIR3DL1,LTA
40	Pathway	P00053	T cell activation	PantherDB	0	29	83	SOS1,AKT1,FOS,B2M,CALM1,NCK1,CD28,CD86,NFKB1,GRB2,CD74,CHUK,MAP2K1,MAPK9,PRKCQ,MAPK8,MAPK1,HLA-DQA1,HLA-DOA,HLA-DMA,HLA-DMB,VAV2,VAV1,IKBKB,PLCG1,PIK3R1,JUN,GRAP2,PTPRC
41	Pathway	il2_stat5pathway	IL2 signaling events mediated by STAT5	NCI-Nature Curated	0	17	30	SOS1,SHC1,FASLG,MYC,GRB2,STAT5A,STAT5B,GAB2,IL2RA,IL2,IL2RG,IL2RB,PIK3R1,JAK1,JAK3,LTA,PTPN11
42	Pathway	hsa04620	Toll-like receptor signaling pathway	KEGG pathway	0	32	101	FADD,RIPK1,AKT1,FOS,TLR2,TNF,IKBKG,CASP8,MAP3K7,CD40,CD80,CD86,NFKB1,SPP1,STAT1,CHUK,MAP2K1,MAPK11,MAPK9,MAPK8,MAPK1,IKBKB,IL8,MAP3K8,MAPK14,PIK3R1,TRAF3,TRAF6,RELA,JUN,IL12A,IL12B
43	Pathway	ceramide_pathway	Ceramide signaling pathway	NCI-Nature Curated	0	21	46	FADD,RIPK1,CRADD,TRADD,AKT1,BIRC3,AIFM1,TNFRSF1A,BID,TNF,MYC,MADD,CASP8,NFKB1,MAP2K1,MAPK8,MAPK1,TRAF2,RELA,BAG4,CYCS
44	Pathway	il4_2pathway	IL4-mediated signaling events	NCI-Nature Curated	0	24	60	AKT1,MYB,SHC1,SOCS3,BCL6,CBL,CD40LG,SOCS1,SPI1,GRB2,STAT5A,STAT5B,CEBPB,IL4R,IL2RG,MAPK14,PIK3R1,JAK2,JAK1,JAK3,IRF4,LTA,EGR2,PTPN6
45	Pathway	REACTOME_HOST_INTERACTIONS_OF_HIV_FACTORS	Genes involved in Host Interactions of HIV factors	MSigDB: C2.cp - Reactome	0	35	120	BANF1,BTRC,SLC25A5,SLC25A6,ARF1,FYN,B2M,NPM1,HCK,CD28,CD4,NUP43,PSMD6,HLA-A,UBB,PSME3,KPNB1,RANGAP1,RANBP1,PSMD1,PSMC6,PSMD3,PSMD2,PSMD4,PSMC1,PSMD13,PSMB6,PSMB4,PSMB3,PSMA7,PSMB1,PSMA6,PSMA3,PSMA1,NUP155
46	Pathway	BIOCARTA_EGF_PATHWAY	EGF Signaling Pathway	MSigDB: C2.cp - BioCarta	0	17	31	SOS1,SHC1,FOS,STAT3,STAT1,STAT2,GRB2,STAT5A,STAT5B,MAP2K1,MAPK8,PLCG1,PIK3R1,CSNK2A1,JAK1,JUN,EGFR
47	Pathway	reg_gr_pathway	Glucocorticoid receptor regulatory network	NCI-Nature Curated	0	28	82	SUMO2,AFP,AKT1,MDM2,FOS,TP53,HDAC1,TBP,SPI1,NFKB1,STAT1,STAT5A,STAT5B,HSP90AA1,YWHAH,MAPK11,MAPK9,MAPK8,MAPK1,IL2,CREBBP,IL8,MAPK14,ICAM1,RELA,JUN,IRF1,EP300
48	Pathway	pdgfrbpathway	PDGFR-beta signaling pathway	NCI-Nature Curated	0	23	57	ABL1,SOS1,AKT1,SHC1,FYN,GAB1,MYC,HCK,NCK1,CBL,SRC,STAT3,STAT1,GRB2,STAT5A,STAT5B,VAV2,PLCG1,PIK3R1,LYN,PTPN1,PTPN11,PTPRJ
49	Pathway	REACTOME_SIGNALING_BY_EGFR	Genes involved in Signaling by EGFR	MSigDB: C2.cp - Reactome	0	21	48	SOS1,SH3GL2,SHC1,GAB1,HGS,SH3KBP1,LRIG1,CBL,SRC,GRB2,MAP2K1,MAPK1,CLTA,CLTC,UBB,PLCG1,PIK3R1,STAM,PXN,PTPN11,EGFR
50	Pathway	nfat_tfpathway	Calcineurin-regulated NFAT-dependent transcription in lymphocytes	NCI-Nature Curated	0	21	48	FASLG,FOS,ITCH,TNF,CALM1,CBLB,CASP3,CD40LG,PRKCQ,IL2RA,IL2,IL8,CTLA4,JUN,JUNB,IRF4,MAF,E2F1,PTPN1,EGR2,PTPRK
51	Pathway	ST_TUMOR_NECROSIS_FACTOR_PATHWAY	Tumor Necrosis Factor Pathway.	MSigDB: C2.cp - Signaling Transduction KE	0	16	28	FADD,RIPK1,RALBP1,TRADD,BIRC3,BIRC2,TNFRSF1A,TNF,IKBKG,CASP3,CASP8,MAP3K7,NFKB1,TRAF2,JUN,BAG4
52	Pathway	REACTOME_SIGNALING_BY_WNT	Genes involved in Signaling by Wnt	MSigDB: C2.cp - Reactome	0	23	58	BTRC,APC,PSMD6,PPP2CB,UBB,CTNNB1,PSME3,CSNK1A1,PSMD1,PSMC6,PSMD3,PSMD2,PSMD4,PSMC1,PSMD13,PSMB6,PSMB4,PSMB3,PSMA7,PSMB1,PSMA6,PSMA3,PSMA1
53	Pathway	foxopathway	FoxO family signaling	NCI-Nature Curated	0	21	49	SOD2,AKT1,SKP2,FASLG,FOXO1,FOXO3,FOXO4,BCL6,CHUK,YWHAH,YWHAG,YWHAZ,MAPK9,MAPK8,IKBKB,CREBBP,PLK1,CTNNB1,CSNK1A1,SIRT1,EP300
54	Pathway	fgf_pathway	FGF signaling pathway	NCI-Nature Curated	0	22	54	PTK2B,SOS1,AKT1,SHC1,GAB1,RPS6KA1,MET,FOS,CBL,SRC,SPP1,CDH1,STAT1,GRB2,STAT5B,MAPK1,HGF,PLCG1,PIK3R1,JUN,CTTN,PTPN11
55	Pathway	REACTOME_MITOTIC_M_M_G1_PHASES	Genes involved in Mitotic M-M/G1 phases	MSigDB: C2.cp - Reactome	0	40	157	FBXO5,SEC13,BIRC5,MCM3,MCM6,MCM7,AURKB,ZWINT,SMC3,RPS27,SMC1A,NUDC,CENPC1,NUP43,PSMD6,MAPRE1,PPP2CB,UBB,PLK1,MIS12,PSME3,RANGAP1,RCC2,INCENP,PSMD1,PSMC6,PSMD3,PSMD2,PSMD4,PSMC1,PSMD13,E2F1,PSMB6,PSMB4,PSMB3,PSMA7,PSMB1,PSMA6,PSMA3,PSMA1
56	Pathway	BIOCARTA_CERAMIDE_PATHWAY	Ceramide Signaling Pathway	MSigDB: C2.cp - BioCarta	0	14	22	FADD,RIPK1,TRADD,AIFM1,TNFRSF1A,NSMAF,CASP8,NFKB1,MAP2K1,MAPK8,MAPK1,TRAF2,RELA,CYCS
57	Pathway	BIOCARTA_MET_PATHWAY	Signaling of Hepatocyte Growth Factor Receptor	MSigDB: C2.cp - BioCarta	0	18	37	PTK2B,SOS1,GAB1,MET,FOS,SRC,STAT3,GRB2,MAP2K1,MAPK8,MAPK1,HGF,CRK,PIK3R1,JUN,PTK2,PXN,PTPN11
58	Pathway	BIOCARTA_TH1TH2_PATHWAY	Th1/Th2 Differentiation	MSigDB: C2.cp - BioCarta	0	13	19	CD40,CD40LG,CD28,CD86,HLA-DRB1,HLA-DRA,IL2RA,IL2,IL4R,IL12A,IL12B,IL12RB1,IL12RB2
59	Pathway	BIOCARTA_EPO_PATHWAY	EPO Signaling Pathway	MSigDB: C2.cp - BioCarta	0	13	19	SOS1,SHC1,FOS,GRB2,STAT5A,STAT5B,MAP2K1,MAPK8,PLCG1,CSNK2A1,JAK2,JUN,PTPN6
60	Pathway	PW:0000578	scatter factor/hepatocyte growth factor signaling	Pathway Ontology	0	10	11	SHC1,GAB1,MET,CBL,SRC,GRB2,HGF,PLCG1,PIK3R1,PTPN11
61	Pathway	BIOCARTA_KERATINOCYTE_PATHWAY	Keratinocyte Differentiation	MSigDB: C2.cp - BioCarta	0	20	46	RIPK1,MAP3K14,FASLG,FAS,FOS,TNFRSF1A,TNF,NFKB1,CHUK,MAP2K1,PRKCQ,MAPK8,MAPK1,IKBKB,MAPK14,TRAF2,RELA,DAXX,JUN,EGFR
62	Pathway	REACTOME_STABILIZATION_OF_P53	Genes involved in Stabilization of p53	MSigDB: C2.cp - Reactome	0	20	46	MDM2,TP53,PSMD6,UBB,PSME3,PSMD1,PSMC6,PSMD3,PSMD2,PSMD4,PSMC1,PSMD13,PSMB6,PSMB4,PSMB3,PSMA7,PSMB1,PSMA6,PSMA3,PSMA1
63	Pathway	caspase_pathway	Caspase cascade in apoptosis	NCI-Nature Curated	0	21	51	RIPK1,CRADD,TRADD,PARP1,DIABLO,BIRC3,BIRC2,TNFRSF1A,BID,TNF,MADD,CASP2,CASP3,CASP10,CASP7,CASP8,SPTAN1,TRAF2,CYCS,PTK2,LMNB1
64	Pathway	BIOCARTA_FAS_PATHWAY	FAS signaling pathway ( CD95 )	MSigDB: C2.cp - BioCarta	0	16	30	FADD,RIPK2,PARP1,FASLG,FAS,CASP3,CASP10,CASP7,CASP8,MAP3K7,SPTAN1,PRKDC,MAPK8,DAXX,JUN,LMNB1
65	Pathway	nfkappabcanonicalpathway	Canonical NF-kappaB pathway	NCI-Nature Curated	1e-06	14	23	RIPK2,MALT1,BTRC,BCL10,BIRC2,TNFRSF1A,TNF,IKBKG,NFKB1,CHUK,IKBKB,UBE2D3,TRAF6,RELA
66	Pathway	P00049	Parkinson disease	PantherDB	1e-06	28	88	ADRBK2,FYN,HCK,SEPT2,SRC,HSPA8,HSPA9,HSPA1A,HSPA6,HSPA5,HSPA1L,YWHAH,YWHAG,YWHAZ,MAPK9,MAPK8,MAPK1,MAPK14,CSNK2A1,CSNK2B,CSNK1A1,LYN,PSMB3,PSMA7,PSMB1,PSMA6,PSMA3,PSMA1
67	Pathway	hsa04630	Jak-STAT signaling pathway	KEGG pathway	1e-06	39	155	SOS1,IL22,AKT1,SOCS3,IL22RA2,PIAS3,MYC,CBL,CBLB,SOCS1,TSLP,STAT3,STAT1,STAT2,GRB2,STAT5A,STAT5B,CRLF2,IL23A,IL2RA,IL2,IL4R,IL2RG,IL2RB,IL7,IL7R,CREBBP,PIK3R1,JAK2,JAK1,JAK3,STAM,IL12A,IL12B,IL12RB1,IL12RB2,EP300,PTPN11,PTPN6
68	Pathway	hsa05320	Autoimmune thyroid disease	KEGG pathway	1e-06	21	52	FASLG,FAS,CD40,CD40LG,CD80,CD28,CD86,HLA-DRB1,HLA-DRA,HLA-DRB5,HLA-DRB4,HLA-DQB1,HLA-DQA1,HLA-B,HLA-C,HLA-A,HLA-DOA,HLA-DMA,HLA-DMB,IL2,CTLA4
69	Pathway	hsa04210	Apoptosis	KEGG pathway	1e-06	28	89	FADD,TNFRSF10B,TNFSF10,RIPK1,TRADD,AKT1,MAP3K14,BIRC3,BIRC2,FASLG,FAS,AIFM1,TNFRSF1A,BID,TNF,TP53,IKBKG,CASP3,CASP10,CASP7,CASP8,NFKB1,CHUK,IKBKB,PIK3R1,TRAF2,RELA,CYCS
70	Pathway	REACTOME_SCF_BETA_TRCP_MEDIATED_DEGRADATION_OF_EMI1	Genes involved in SCF-beta-TrCP mediated degradation of Emi1	MSigDB: C2.cp - Reactome	1e-06	20	48	FBXO5,BTRC,PSMD6,UBB,PSME3,PSMD1,PSMC6,PSMD3,PSMD2,PSMD4,PSMC1,PSMD13,PSMB6,PSMB4,PSMB3,PSMA7,PSMB1,PSMA6,PSMA3,PSMA1
71	Pathway	BIOCARTA_PML_PATHWAY	Regulation of transcriptional activity by PML	MSigDB: C2.cp - BioCarta	1e-06	12	17	FASLG,FAS,TNFRSF1A,TNF,TP53,SP100,CREBBP,SUMO1,PML,DAXX,RARA,SIRT1
72	Pathway	BIOCARTA_IL7_PATHWAY	IL-7 Signal Transduction	MSigDB: C2.cp - BioCarta	1e-06	12	17	PTK2B,FYN,STAT5A,STAT5B,IL2RG,IL7,IL7R,CREBBP,PIK3R1,JAK1,JAK3,EP300
73	Pathway	BIOCARTA_TPO_PATHWAY	TPO Signaling Pathway	MSigDB: C2.cp - BioCarta	1e-06	14	24	SOS1,SHC1,FOS,STAT3,STAT1,GRB2,STAT5A,STAT5B,MAP2K1,PLCG1,PIK3R1,CSNK2A1,JAK2,JUN
74	Pathway	vegfr1_2_pathway	Signaling events mediated by VEGFR1 and VEGFR2	NCI-Nature Curated	1e-06	23	64	PTK2B,SOS1,AKT1,SHC1,FYN,GAB1,RHOA,CALM1,NCK1,CAV1,SRC,GRB2,HSP90AA1,MAPK11,MAPK1,VHL,CTNNB1,PLCG1,PIK3R1,PTK2,PXN,PTPN11,PTPN6
75	Pathway	P00036	Interleukin signaling pathway	PantherDB	1e-06	29	97	SOS1,AKT1,SHC1,RPS6KA1,RPS6KA3,FOXO3,FOS,MYC,SPI1,STAT3,STAT1,STAT2,GRB2,STAT5A,STAT5B,CHUK,IL23A,MAPK1,IKBKB,IL2RA,IL2,IL4R,IL2RB,IL7,IL8,JAK3,IL12A,IL12RB1,IL12RB2
76	Pathway	REACTOME_TOLL_LIKE_RECEPTOR_3_CASCADE	Genes involved in Toll Like Receptor 3 (TLR3) Cascade	MSigDB: C2.cp - Reactome	2e-06	22	59	RIPK1,RPS6KA1,RPS6KA3,FOS,RIPK3,IKBKG,MAP3K7,NFKB1,CHUK,MAP2K1,MAPK11,MAPK9,MAPK8,MAPK1,PPP2CB,IKBKB,UBB,MAPK14,TRAF6,RELA,JUN,DUSP3
77	Pathway	ST_FAS_SIGNALING_PATHWAY	Fas Signaling Pathway	MSigDB: C2.cp - Signaling Transduction KE	2e-06	22	59	TNFRSF6B,FADD,RIPK1,RALBP1,DIABLO,MET,TP53,CAD,CASP3,CASP10,CASP8,NFKB1,MAPK9,MAPK8,MAPK1,PFN2,IL8,TUFM,TRAF2,CSNK1A1,DAXX,EGFR
78	Pathway	PW:0000233	tumor necrosis factor mediated signaling	Pathway Ontology	2e-06	10	12	FADD,RIPK1,TRADD,TNFRSF1A,TNF,IKBKG,CHUK,IKBKB,TRAF2,BAG4
79	Pathway	BIOCARTA_ASBCELL_PATHWAY	Antigen Dependent B Cell Activation	MSigDB: C2.cp - BioCarta	2e-06	10	12	FASLG,FAS,CD40,CD40LG,CD80,CD28,CD4,HLA-DRB1,HLA-DRA,IL2
80	Pathway	BIOCARTA_PDGF_PATHWAY	PDGF Signaling Pathway	MSigDB: C2.cp - BioCarta	2e-06	16	32	SOS1,SHC1,FOS,STAT3,STAT1,STAT2,GRB2,STAT5A,STAT5B,MAP2K1,MAPK8,PLCG1,PIK3R1,CSNK2A1,JAK1,JUN
81	Pathway	hsa04520	Adherens junction	KEGG pathway	2e-06	25	76	ACTG1,ACTN1,WASF1,FYN,RHOA,MET,TGFBR1,MAP3K7,SRC,CDH1,MAPK1,NLK,CREBBP,CTNNB1,CSNK2A1,CSNK2B,SMAD2,SMAD3,SMAD4,EP300,PTPN1,EGFR,PTPN6,PTPRB,PTPRJ
82	Pathway	BIOCARTA_TALL1_PATHWAY	TACI and BCMA stimulation of B cell immune responses.	MSigDB: C2.cp - BioCarta	2e-06	11	15	TNFSF13,MAP3K14,NFKB1,CHUK,MAPK8,MAPK14,TRAF2,TRAF3,TRAF5,TRAF6,RELA
83	Pathway	cmyb_pathway	C-MYB transcription factor network	NCI-Nature Curated	3e-06	26	82	SMARCA2,SKI,MYB,BIRC3,PIAS3,PAX5,MYC,MAP3K7,CD4,SPI1,SIN3A,HES1,HSPA8,CEBPB,NLK,CLTA,CREBBP,UBE2I,TRIM28,SLC25A3,HIPK2,MAF,EP300,NCOR1,ELANE,SND1
84	Pathway	REACTOME_HIV_INFECTION	Genes involved in HIV Infection	MSigDB: C2.cp - Reactome	3e-06	42	183	BANF1,BTRC,SLC25A5,SLC25A6,SUPT16H,ARF1,FYN,XRCC6,B2M,NPM1,HCK,TBP,CD28,CD4,POLR2H,NUP43,XRCC5,CCR5,PSMD6,HLA-A,UBB,PSME3,KPNB1,RANGAP1,RANBP1,PSMD1,PSMC6,PSMD3,PSMD2,PSMD4,PSMC1,PSMD13,PSMB6,PSMB4,PSMB3,PSMA7,PSMB1,PSMA6,PSMA3,CXCR4,PSMA1,NUP155
85	Pathway	PW:0000209	JAK-STAT signaling	Pathway Ontology	3e-06	15	29	SOCS3,PIAS3,STAT3,STAT1,STAT2,GRB2,STAT5A,STAT5B,CREBBP,JAK2,JAK1,JAK3,PTPN1,PTPN11,PTPN6
86	Pathway	ptp1bpathway	Signaling events mediated by PTP1B	NCI-Nature Curated	3e-06	20	51	AKT1,SHC1,SOCS3,FYN,RHOA,HCK,CAV1,SRC,STAT3,GRB2,STAT5A,STAT5B,CRK,TXN,CSF1,PIK3R1,JAK2,LYN,PTPN1,EGFR
87	Pathway	REACTOME_M_G1_TRANSITION	Genes involved in M/G1 Transition	MSigDB: C2.cp - Reactome	3e-06	22	61	MCM3,MCM6,MCM7,PSMD6,UBB,PSME3,PSMD1,PSMC6,PSMD3,PSMD2,PSMD4,PSMC1,PSMD13,E2F1,PSMB6,PSMB4,PSMB3,PSMA7,PSMB1,PSMA6,PSMA3,PSMA1
88	Pathway	BIOCARTA_SODD_PATHWAY	SODD/TNFR1 Signaling Pathway	MSigDB: C2.cp - BioCarta	3e-06	9	10	FADD,RIPK1,TRADD,BIRC3,TNFRSF1A,TNF,CASP8,TRAF2,BAG4
89	Pathway	BIOCARTA_IL6_PATHWAY	IL 6 signaling pathway	MSigDB: C2.cp - BioCarta	4e-06	13	22	SOS1,SHC1,FOS,STAT3,GRB2,CEBPB,MAP2K1,CSNK2A1,JAK2,JAK1,JAK3,JUN,PTPN11
90	Pathway	BIOCARTA_AKT_PATHWAY	AKT Signaling Pathway	MSigDB: C2.cp - BioCarta	4e-06	13	22	AKT1,FASLG,FOXO1,FOXO3,FOXO4,IKBKG,NFKB1,HSP90AA1,CHUK,YWHAH,IKBKB,PIK3R1,RELA
91	Pathway	erbb1_receptor_proximal_pathway	EGF receptor (ErbB1) signaling pathway	NCI-Nature Curated	5e-06	16	34	SOS1,GAB1,GNAI1,NCK1,SRC,STAT3,STAT1,GRB2,MAPK1,PLCG1,PIK3R1,PTK2,PTPN1,PTPN11,EGFR,PTPN6
92	Pathway	BIOCARTA_BIOPEPTIDES_PATHWAY	Bioactive Peptide Induced Signaling Pathway	MSigDB: C2.cp - BioCarta	6e-06	18	43	PTK2B,SOS1,SHC1,FYN,GNAI1,CALM1,STAT3,STAT1,STAT2,GRB2,STAT5A,STAT5B,MAP2K1,MAPK8,MAPK1,PLCG1,MAPK14,JAK2
93	Pathway	REACTOME_P53_INDEPENDENT_DNA_DAMAGE_RESPONSE	Genes involved in p53-Independent DNA Damage Response	MSigDB: C2.cp - Reactome	6e-06	18	43	PSMD6,UBB,PSME3,PSMD1,PSMC6,PSMD3,PSMD2,PSMD4,PSMC1,PSMD13,PSMB6,PSMB4,PSMB3,PSMA7,PSMB1,PSMA6,PSMA3,PSMA1
94	Pathway	REACTOME_TRAF6_MEDIATED_INDUCTION_OF_THE_ANTIVIRAL_CYTOKINE_IFN_ALPHA_BETA_CASCADE	Genes involved in TRAF6 Mediated Induction of the antiviral cytokine IFN-alphaeta cascade	MSigDB: C2.cp - Reactome	7e-06	20	53	RPS6KA1,RPS6KA3,FOS,IKBKG,MAP3K7,NFKB1,CHUK,MAP2K1,MAPK11,MAPK9,MAPK8,MAPK1,PPP2CB,IKBKB,UBB,MAPK14,TRAF6,RELA,JUN,DUSP3
95	Pathway	P00038	JAK/STAT signaling pathway	PantherDB	7e-06	11	16	PIAS3,SOCS1,STAT3,STAT1,STAT5A,STAT5B,MAPK14,JAK2,JAK1,JAK3,PTPRC
96	Pathway	BIOCARTA_IL22BP_PATHWAY	IL22 Soluble Receptor Signaling Pathway	MSigDB: C2.cp - BioCarta	7e-06	11	16	IL22,SOCS3,IL22RA2,STAT3,STAT1,STAT2,STAT5A,STAT5B,JAK2,JAK1,JAK3
97	Pathway	BIOCARTA_NFKB_PATHWAY	NF-kB Signaling Pathway	MSigDB: C2.cp - BioCarta	9e-06	13	23	FADD,RIPK1,TRADD,MAP3K14,TNFRSF1A,TNF,IKBKG,MAP3K7,NFKB1,CHUK,IKBKB,TRAF6,RELA
98	Pathway	BIOCARTA_GLEEVEC_PATHWAY	Inhibition of Cellular Proliferation by Gleevec	MSigDB: C2.cp - BioCarta	9e-06	13	23	SOS1,AKT1,FOS,MYC,STAT1,GRB2,STAT5A,STAT5B,MAP2K1,MAPK8,PIK3R1,JAK2,JUN
99	Pathway	angiopoietinreceptor_pathway	Angiopoietin receptor Tie2-mediated signaling	NCI-Nature Curated	1e-05	19	49	AKT1,SHC1,FYN,FOXO1,TNF,NCK1,NFKB1,GRB2,STAT5A,STAT5B,MAPK8,MAPK1,CRK,MAPK14,PIK3R1,RELA,PTK2,PXN,PTPN11
100	Pathway	BIOCARTA_MAPK_PATHWAY	MAPKinase Signaling Pathway	MSigDB: C2.cp - BioCarta	1.1e-05	26	87	RIPK1,TRADD,SHC1,MAP3K14,RPS6KA1,RPS6KA3,FOS,TGFBR1,MYC,MAP3K7,NFKB1,STAT1,GRB2,CHUK,MAP2K1,MAPK11,MAPK9,MAPK8,MAPK1,IKBKB,MAP3K8,MAPK14,TRAF2,RELA,DAXX,JUN
101	Pathway	REACTOME_DNA_REPLICATION_PRE_INITIATION	Genes involved in DNA Replication Pre-Initiation	MSigDB: C2.cp - Reactome	1.3e-05	24	76	MCM3,MCM6,MCM7,PSMD6,UBB,PSME3,RPA2,RPA3,PSMD1,PSMC6,PSMD3,PSMD2,PSMD4,PSMC1,PSMD13,E2F1,PSMB6,PSMB4,PSMB3,PSMA7,PSMB1,PSMA6,PSMA3,PSMA1
102	Pathway	BIOCARTA_CXCR4_PATHWAY	CXCR4 Signaling Pathway	MSigDB: C2.cp - BioCarta	1.8e-05	13	24	PTK2B,CXCL12,GNAI1,NFKB1,MAP2K1,MAPK1,CRK,PLCG1,PIK3R1,RELA,PTK2,CXCR4,PXN
103	Pathway	SA_B_CELL_RECEPTOR_COMPLEXES	Antigen binding to B cell receptors activates protein tyrosine kinases, such as the Src family, which ultimate activate MAP kinases.	MSigDB: C2.cp - SigmaAldrich	1.8e-05	13	24	SOS1,SHC1,RPS6KA1,RPS6KA3,FOS,SYK,GRB2,MAP2K1,MAPK1,VAV2,VAV1,JUN,LYN
104	Pathway	nfkappabatypicalpathway	Atypical NF-kappaB pathway	NCI-Nature Curated	1.9e-05	11	17	BTRC,ARRB2,SYK,SRC,NFKB1,IKBKB,MAPK14,PIK3R1,CSNK2A1,CSNK2B,RELA
105	Pathway	trail_pathway	TRAIL signaling pathway	NCI-Nature Curated	1.9e-05	14	28	FADD,TNFRSF10B,TNFSF10,RIPK1,TRADD,IKBKG,CASP10,CASP8,CHUK,MAPK8,MAPK1,IKBKB,PIK3R1,TRAF2
106	Pathway	telomerasepathway	Regulation of Telomerase	NCI-Nature Curated	2.3e-05	22	67	ABL1,ESR1,AKT1,XRCC6,FOS,MYC,PTGES3,HDAC1,NCL,NFKB1,SIN3A,HSP90AA1,XRCC5,MAPK1,IL2,RBBP4,RBBP7,JUN,IRF1,SMAD3,E2F1,EGFR
107	Pathway	hsa05212	Pancreatic cancer	KEGG pathway	2.7e-05	23	73	RALBP1,AKT1,TGFBR1,TP53,IKBKG,NFKB1,STAT3,STAT1,CHUK,CDKN2A,MAP2K1,MAPK9,MAPK8,MAPK1,IKBKB,PIK3R1,RELA,JAK1,SMAD2,SMAD3,SMAD4,E2F1,EGFR
108	Pathway	BIOCARTA_CTLA4_PATHWAY	The Co-Stimulatory Signal During T-cell Activation	MSigDB: C2.cp - BioCarta	3e-05	12	21	TRB@,TRA@,CD80,CD28,CD86,GRB2,HLA-DRB1,HLA-DRA,IL2,CTLA4,PIK3R1,PTPN11
109	Pathway	REACTOME_VIF_MEDIATED_DEGRADATION_OF_APOBEC3G	Genes involved in Vif-mediated degradation of APOBEC3G	MSigDB: C2.cp - Reactome	3.1e-05	18	47	PSMD6,UBB,PSME3,PSMD1,PSMC6,PSMD3,PSMD2,PSMD4,PSMC1,PSMD13,PSMB6,PSMB4,PSMB3,PSMA7,PSMB1,PSMA6,PSMA3,PSMA1
110	Pathway	REACTOME_SCF_SKP2_MEDIATED_DEGRADATION_OF_P27_P21	Genes involved in SCF(Skp2)-mediated degradation of p2721	MSigDB: C2.cp - Reactome	3.1e-05	19	52	SKP2,PSMD6,UBB,PSME3,PSMD1,PSMC6,PSMD3,PSMD2,PSMD4,PSMC1,PSMD13,PSMB6,PSMB4,PSMB3,PSMA7,PSMB1,PSMA6,PSMA3,PSMA1
111	Pathway	REACTOME_INSULIN_SYNTHESIS_AND_SECRETION	Genes involved in Insulin Synthesis and Secretion	MSigDB: C2.cp - Reactome	3.4e-05	32	129	RPS9,RPN1,RPS3,RPL32,RPL37A,RPL38,RPL23A,RPL24,RPL29,RPS23,RPS26,RPS21,RPS27,RPS27A,RPS14,RPS16,GNAI1,PAX6,SEC61A1,SSR1,SSR4,SRP14,SRP72,SRP68,SLC30A7,UBA52,DDOST,RPL23,RPL11,RPL3,RPL5,SEC11A
112	Pathway	REACTOME_CD28_CO_STIMULATION	Genes involved in CD28 co-stimulation	MSigDB: C2.cp - Reactome	3.4e-05	14	29	AKT1,MAP3K14,FYN,CD80,CD28,CD86,SRC,GRB2,VAV1,MAP3K8,PIK3R1,TRIB3,GRAP2,LYN
113	Pathway	REACTOME_ORC1_REMOVAL_FROM_CHROMATIN	Genes involved in Orc1 removal from chromatin	MSigDB: C2.cp - Reactome	3.7e-05	21	63	MCM3,MCM6,MCM7,PSMD6,UBB,PSME3,PSMD1,PSMC6,PSMD3,PSMD2,PSMD4,PSMC1,PSMD13,PSMB6,PSMB4,PSMB3,PSMA7,PSMB1,PSMA6,PSMA3,PSMA1
114	Pathway	p53regulationpathway	p53 pathway	NCI-Nature Curated	4.1e-05	20	58	ABL1,AKT1,SKP2,MDM2,RASSF1,SMYD2,TP53,PPM1D,MAPK9,MAPK8,CREBBP,TRIM28,MAPK14,CSNK1A1,DAXX,RPL23,RPL11,HIPK2,RPL5,EP300
115	Pathway	ifngpathway	IFN-gamma pathway	NCI-Nature Curated	4.4e-05	17	43	AKT1,CALM1,CBL,SOCS1,STAT3,STAT1,CEBPB,MAP2K1,MAPK1,CREBBP,PIK3R1,DAPK1,JAK2,JAK1,IRF1,EP300,PTPN11
116	Pathway	BIOCARTA_TNFR2_PATHWAY	TNFR2 Signaling Pathway	MSigDB: C2.cp - BioCarta	4.5e-05	11	18	RIPK1,MAP3K14,IKBKG,NFKB1,CHUK,IKBKB,TRAF1,TRAF2,TRAF3,RELA,LTA
117	Pathway	REACTOME_SIGNALLING_BY_NGF	Genes involved in Signalling by NGF	MSigDB: C2.cp - Reactome	4.7e-05	44	215	ARHGEF4,SOS1,RIPK2,ITSN1,SH3GL2,AKT1,SQSTM1,SHC1,MDM2,RPS6KA1,FOXO1,RPS6KA3,FOXO3,ARHGDIA,RHOA,FOXO4,CALM1,HDAC1,CASP2,CASP3,SRC,NFKB1,STAT3,GRB2,CHUK,MAP2K1,MAPK11,MAPK8,MAPK1,CLTA,PPP2CB,CLTC,VAV2,VAV1,IKBKB,CRK,UBB,PLCG1,MAPK14,PIK3R1,TRAF6,RELA,TRIB3,DUSP3
118	Pathway	REACTOME_METABOLISM_OF_PROTEINS	Genes involved in Metabolism of proteins	MSigDB: C2.cp - Reactome	4.7e-05	44	215	FBXW5,TUBB2B,FBXW2,RPS9,RPS3,RPL32,RPL37A,RPL38,RPL23A,RPL24,RPL29,RPS23,RPS26,RPS21,RPS27,RPS27A,RPS14,RPS16,TUBB4,TUBB3,USP11,GAS6,FBXW7,TBCE,TBCA,EIF3I,EIF3D,EIF3F,EIF3H,TUBB6,UBA52,TUBB2A,TUBA3C,RPL23,RPL11,RPL3,RPL5,EEF1A1,PABPC1,EIF5A,EIF2S3,EEF1D,EEF1G,EEF1B2
119	Pathway	hsa04662	B cell receptor signaling pathway	KEGG pathway	4.8e-05	23	75	SOS1,MALT1,BCL10,AKT1,FOS,IKBKG,SYK,NFKB1,GRB2,CD81,CHUK,MAP2K1,MAPK1,VAV2,VAV1,IKBKB,PIK3R1,RELA,JUN,INPP5D,LYN,CARD11,PTPN6
120	Pathway	BIOCARTA_CD40_PATHWAY	CD40L Signaling Pathway	MSigDB: C2.cp - BioCarta	5.9e-05	10	15	MAP3K14,IKBKG,CD40,CD40LG,NFKB1,CHUK,IKBKB,TRAF3,TRAF6,RELA
121	Pathway	tgfbrpathway	TGF-beta receptor signaling	NCI-Nature Curated	6.3e-05	19	54	DYNLRB1,SOS1,SHC1,STRAP,ARRB2,RHOA,ITCH,TGFBR1,SMURF2,CAV1,MAP3K7,GRB2,PPP2CB,CTNNB1,PML,DAXX,SMAD2,SMAD3,SMAD4
122	Pathway	il27pathway	IL27-mediated signaling events	NCI-Nature Curated	6.4e-05	13	26	TNF,STAT3,STAT1,STAT2,STAT5A,IL2,EBI3,JAK2,JAK1,IL12A,IL12B,IL12RB1,IL12RB2
123	Pathway	REACTOME_TRANSLATION	Genes involved in Translation	MSigDB: C2.cp - Reactome	7.7e-05	30	120	RPS9,RPS3,RPL32,RPL37A,RPL38,RPL23A,RPL24,RPL29,RPS23,RPS26,RPS21,RPS27,RPS27A,RPS14,RPS16,EIF3I,EIF3D,EIF3F,EIF3H,UBA52,RPL23,RPL11,RPL3,RPL5,EEF1A1,PABPC1,EIF2S3,EEF1D,EEF1G,EEF1B2
124	Pathway	P00020	FAS signaling pathway	PantherDB	7.9e-05	15	35	FADD,PARP1,AKT1,FASLG,FAS,BID,CASP3,CASP10,CASP7,CASP8,MAPK9,MAPK8,DAXX,JUN,LMNB1
125	Pathway	REACTOME_SYNTHESIS_OF_DNA	Genes involved in Synthesis of DNA	MSigDB: C2.cp - Reactome	8.6e-05	25	89	MCM3,MCM6,MCM7,PCNA,PSMD6,UBB,PSME3,RFC5,RPA2,RPA3,PSMD1,PSMC6,PSMD3,PSMD2,PSMD4,PSMC1,PSMD13,PSMB6,PSMB4,PSMB3,PSMA7,PSMB1,PSMA6,PSMA3,PSMA1
126	Pathway	hdac_classi_pathway	Signaling events mediated by HDAC Class I	NCI-Nature Curated	9.3e-05	21	66	FKBP3,BTRC,TNFRSF1A,TNF,GATA2,HDAC1,NFKB1,SIN3A,STAT3,SIRT2,CREBBP,UBE2I,SUMO1,RELA,RANGAP1,RBBP4,RBBP7,SIRT1,EP300,NCOR1,NCOR2
127	Pathway	REACTOME_G1_S_TRANSITION	Genes involved in G1/S Transition	MSigDB: C2.cp - Reactome	0.0001	27	102	FBXO5,SKP2,MCM3,MCM6,MCM7,PCNA,PSMD6,UBB,PSME3,RPA2,RPA3,PSMD1,PSMC6,PSMD3,PSMD2,PSMD4,PSMC1,PSMD13,E2F1,PSMB6,PSMB4,PSMB3,PSMA7,PSMB1,PSMA6,PSMA3,PSMA1
128	Pathway	hsa05210	Colorectal cancer	KEGG pathway	0.00011	24	84	SOS1,AKT1,APC,BIRC5,MET,FOS,TGFBR1,TP53,MYC,CASP3,GRB2,MAP2K1,MAPK9,MAPK8,MAPK1,CTNNB1,PIK3R1,DCC,JUN,SMAD2,SMAD3,SMAD4,CYCS,EGFR
129	Pathway	ar_tf_pathway	Regulation of Androgen receptor activity	NCI-Nature Curated	0.000136	18	51	EHMT2,SMARCA2,MDM2,AR,FOXO1,RXRA,GNB2L1,GATA2,HDAC1,SRC,HSP90AA1,DNAJA1,MAPK8,CREBBP,MAPK14,SIRT1,JUN,EP300
130	Pathway	il12_stat4pathway	IL12 signaling mediated by STAT4	NCI-Nature Curated	0.000161	14	32	FOS,CD80,CD28,CD86,CD4,STAT3,MAPK9,MAPK8,HLA-DRA,IL2RA,IL2,CREBBP,JUN,IRF1
131	Pathway	erbb1_downstream_pathway	ErbB1 downstream signaling	NCI-Nature Curated	0.000191	29	118	SOS1,AKT1,GAB1,FOXO1,RPS6KA3,FOXO3,FOS,PEBP1,MYC,CALM1,MYLPF,SRC,STAT3,STAT1,GRB2,YWHAH,YWHAG,YWHAZ,MAP2K1,MAPK9,MAPK8,MAPK1,VAV2,ARPC2,ACTR2,PIK3R1,JUN,SMAD1,EGFR
132	Pathway	REACTOME_CDT1_ASSOCIATION_WITH_THE_CDC6_ORC_ORIGIN_COMPLEX	Genes involved in CDT1 association with the CDC6:ORC:origin complex	MSigDB: C2.cp - Reactome	0.000191	18	52	PSMD6,UBB,PSME3,PSMD1,PSMC6,PSMD3,PSMD2,PSMD4,PSMC1,PSMD13,PSMB6,PSMB4,PSMB3,PSMA7,PSMB1,PSMA6,PSMA3,PSMA1
133	Pathway	BIOCARTA_GH_PATHWAY	Growth Hormone Signaling Pathway	MSigDB: C2.cp - BioCarta	0.000195	13	28	SOS1,SHC1,RPS6KA1,SOCS1,GRB2,STAT5A,STAT5B,MAP2K1,MAPK1,PLCG1,PIK3R1,JAK2,PTPN6
134	Pathway	REACTOME_REGULATION_OF_ORNITHINE_DECARBOXYLASE	Genes involved in Regulation of ornithine decarboxylase (ODC)	MSigDB: C2.cp - Reactome	0.000205	17	47	PSMD6,PSME3,PSMD1,PSMC6,PSMD3,PSMD2,PSMD4,PSMC1,PSMD13,PSMB6,PSMB4,PSMB3,PSMA7,PSMB1,PSMA6,PSMA3,PSMA1
135	Pathway	hsa05221	Acute myeloid leukemia	KEGG pathway	0.000234	19	58	SOS1,AKT1,MYC,IKBKG,SPI1,NFKB1,STAT3,GRB2,STAT5A,STAT5B,CHUK,MAP2K1,MAPK1,IKBKB,PML,PIK3R1,RELA,RARA,ZBTB16
136	Pathway	REACTOME_CYCLIN_E_ASSOCIATED_EVENTS_DURING_G1_S_TRANSITION_	Genes involved in Cyclin E associated events during G1/S transition	MSigDB: C2.cp - Reactome	0.000234	19	58	SKP2,PSMD6,UBB,PSME3,PSMD1,PSMC6,PSMD3,PSMD2,PSMD4,PSMC1,PSMD13,PSMB6,PSMB4,PSMB3,PSMA7,PSMB1,PSMA6,PSMA3,PSMA1
137	Pathway	hsa03050	Proteasome	KEGG pathway	0.000292	17	48	PSMD6,PSME3,PSMD1,PSMC6,PSMD3,PSMD2,PSMD4,PSMC1,PSMD13,PSMB6,PSMB4,PSMB3,PSMA7,PSMB1,PSMA6,PSMA3,PSMA1
138	Pathway	REACTOME_PD1_SIGNALING	Genes involved in PD-1 signaling	MSigDB: C2.cp - Reactome	0.000325	13	29	TRB@,TRA@,CD4,HLA-DRB1,HLA-DRA,HLA-DRB5,HLA-DQB1,HLA-DQA1,HLA-DOA,HLA-DMA,HLA-DMB,PTPN11,PTPN6
139	Pathway	REACTOME_REGULATION_OF_APC_ACTIVATORS_BETWEEN_G1_S_AND_EARLY_ANAPHASE	Genes involved in Regulation of APC/C activators between G1/S and early anaphase	MSigDB: C2.cp - Reactome	0.000377	21	71	FBXO5,BTRC,PSMD6,UBB,PLK1,PSME3,PSMD1,PSMC6,PSMD3,PSMD2,PSMD4,PSMC1,PSMD13,PSMB6,PSMB4,PSMB3,PSMA7,PSMB1,PSMA6,PSMA3,PSMA1
140	Pathway	BIOCARTA_TFF_PATHWAY	Trefoil Factors Initiate Mucosal Healing	MSigDB: C2.cp - BioCarta	0.000389	11	21	SOS1,AKT1,SHC1,RHOA,GRB2,MAPK1,CTNNB1,PIK3R1,CYCS,PTK2,EGFR
141	Pathway	ret_pathway	Signaling events regulated by Ret tyrosine kinase	NCI-Nature Curated	0.00044	15	39	SOS1,SHC1,GAB1,RHOA,NCK1,SRC,GRB2,MAPK8,MAPK1,CRK,PIK3R1,JUN,PTK2,PXN,PTPN11
142	Pathway	lysophospholipid_pathway	LPA receptor mediated events	NCI-Nature Curated	0.00047	20	66	PTK2B,AKT1,GAB1,RHOA,FOS,GNAI1,CASP3,GNA13,SRC,NFKB1,CRK,IL8,PLCG1,PIK3R1,RELA,JUN,LYN,PTK2,PXN,EGFR
143	Pathway	REACTOME_S_PHASE	Genes involved in S Phase	MSigDB: C2.cp - Reactome	0.000486	26	103	SKP2,MCM3,MCM6,MCM7,PCNA,PSMD6,UBB,PSME3,RFC5,RPA2,RPA3,PSMD1,PSMC6,PSMD3,PSMD2,PSMD4,PSMC1,PSMD13,PSMB6,PSMB4,PSMB3,PSMA7,PSMB1,PSMA6,PSMA3,PSMA1
144	Pathway	P00047	PDGF signaling pathway	PantherDB	0.000614	30	131	MYCBP,SOS1,SHC1,GAB1,RPS6KA1,RPS6KA3,ARHGAP1,FOS,MYC,NCK1,STAT3,STAT1,STAT2,GRB2,STAT5A,STAT5B,GAB2,MAP2K1,MAPK8,MAPK1,VAV2,VAV1,PLCG1,PIK3R1,JAK2,JAK1,JAK3,JUN,GRAP2,STARD13
145	Pathway	p75ntrpathway	p75(NTR)-mediated signaling	NCI-Nature Curated	0.000617	20	67	RIPK2,AKT1,SQSTM1,SHC1,DIABLO,BIRC3,BIRC2,ARHGDIA,RHOA,TP53,IKBKG,CASP3,CHUK,MAPK9,MAPK8,IKBKB,PIK3R1,TRAF6,CYCS,E2F1
146	Pathway	REACTOME_DOWN_STREAM_SIGNAL_TRANSDUCTION	Genes involved in Down-stream signal transduction	MSigDB: C2.cp - Reactome	0.000621	14	35	SOS1,NCK1,SRC,STAT3,STAT1,GRB2,STAT5A,STAT5B,MAP2K1,MAPK1,CRK,PLCG1,PIK3R1,PTPN11
147	Pathway	REACTOME_PHOSPHORYLATION_OF_CD3_AND_TCR_ZETA_CHAINS	Genes involved in Phosphorylation of CD3 and TCR zeta chains	MSigDB: C2.cp - Reactome	0.000649	12	26	TRB@,TRA@,CD4,HLA-DRB1,HLA-DRA,HLA-DRB5,HLA-DQB1,HLA-DQA1,HLA-DOA,HLA-DMA,HLA-DMB,PTPRC
148	Pathway	BIOCARTA_WNT_PATHWAY	WNT Signaling Pathway	MSigDB: C2.cp - BioCarta	0.000649	12	26	BTRC,APC,TLE1,MYC,HDAC1,MAP3K7,NLK,CREBBP,CTNNB1,CSNK2A1,CSNK1A1,SMAD4
149	Pathway	BIOCARTA_CCR5_PATHWAY	Pertussis toxin-insensitive CCR5 Signaling in Macrophage	MSigDB: C2.cp - BioCarta	0.000673	10	18	PTK2B,CXCL12,FOS,CALM1,CCR5,MAPK8,PLCG1,MAPK14,JUN,CXCR4
150	Pathway	BIOCARTA_NGF_PATHWAY	Nerve growth factor pathway (NGF)	MSigDB: C2.cp - BioCarta	0.000673	10	18	SOS1,SHC1,FOS,GRB2,MAP2K1,MAPK8,PLCG1,PIK3R1,CSNK2A1,JUN
151	Pathway	REACTOME_TOLL_RECEPTOR_CASCADES	Genes involved in Toll Receptor Cascades	MSigDB: C2.cp - Reactome	0.000765	23	86	RIPK1,RPS6KA1,RPS6KA3,FOS,RIPK3,TLR2,IKBKG,MAP3K7,NFKB1,CHUK,MAP2K1,MAPK11,MAPK9,MAPK8,MAPK1,PPP2CB,IKBKB,UBB,MAPK14,TRAF6,RELA,JUN,DUSP3
152	Pathway	REACTOME_AUTODEGRADATION_OF_CDH1_BY_CDH1_APC	Genes involved in Autodegradation of Cdh1 by Cdh1:APC/C	MSigDB: C2.cp - Reactome	0.000923	18	57	PSMD6,UBB,PSME3,PSMD1,PSMC6,PSMD3,PSMD2,PSMD4,PSMC1,PSMD13,PSMB6,PSMB4,PSMB3,PSMA7,PSMB1,PSMA6,PSMA3,PSMA1
153	Pathway	hsa04012	ErbB signaling pathway	KEGG pathway	0.000958	23	87	ABL1,SOS1,AKT1,SHC1,GAB1,MYC,NCK1,CBL,CBLB,SRC,GRB2,STAT5A,STAT5B,MAP2K1,MAPK9,MAPK8,MAPK1,CRK,PLCG1,PIK3R1,JUN,PTK2,EGFR
154	Pathway	BIOCARTA_IL3_PATHWAY	IL 3 signaling pathway	MSigDB: C2.cp - BioCarta	0.001069	9	15	SOS1,SHC1,FOS,GRB2,STAT5A,STAT5B,MAP2K1,JAK2,PTPN6
155	Pathway	hsa05131	Pathogenic Escherichia coli infection - EPEC	KEGG pathway	0.001088	17	52	ABL1,ACTG1,TUBB2B,FYN,RHOA,TUBB4,TUBB3,NCK1,NCL,CDH1,YWHAZ,TUBB6,CTNNB1,TUBB2A,TUBA3C,TUBB,CTTN
156	Pathway	hsa05130	Pathogenic Escherichia coli infection - EHEC	KEGG pathway	0.001088	17	52	ABL1,ACTG1,TUBB2B,FYN,RHOA,TUBB4,TUBB3,NCK1,NCL,CDH1,YWHAZ,TUBB6,CTNNB1,TUBB2A,TUBA3C,TUBB,CTTN
157	Pathway	BIOCARTA_TCR_PATHWAY	T Cell Receptor Signaling Pathway	MSigDB: C2.cp - BioCarta	0.001241	16	47	SOS1,SHC1,FYN,FOS,TRB@,TRA@,CALM1,NFKB1,GRB2,MAP2K1,MAPK8,VAV1,PLCG1,PIK3R1,RELA,JUN
158	Pathway	BIOCARTA_IL12_PATHWAY	IL12 and Stat4 Dependent Signaling Pathway in Th1 Development	MSigDB: C2.cp - BioCarta	0.00127	11	23	TRB@,TRA@,CCR5,MAPK8,MAPK14,JAK2,JUN,IL12A,IL12B,IL12RB1,IL12RB2
159	Pathway	avb3_opn_pathway	Osteopontin-mediated events	NCI-Nature Curated	0.001306	13	32	PTK2B,MAP3K14,RHOA,FOS,SYK,NFKB1,SPP1,CHUK,MAPK8,MAPK1,PIK3R1,RELA,JUN
160	Pathway	BIOCARTA_TGFB_PATHWAY	TGF beta signaling pathway	MSigDB: C2.cp - BioCarta	0.001311	10	19	APC,TGFBR1,MAP3K7,CDH1,MAP2K1,CREBBP,SMAD2,SMAD3,SMAD4,EP300
161	Pathway	rb_1pathway	Regulation of retinoblastoma protein	NCI-Nature Curated	0.001317	19	64	ABL1,SKP2,MDM2,MET,SUV39H1,HDAC1,TBP,SPI1,CEBPB,MAPK11,MAPK9,CREBBP,UBTF,MAPK14,RBBP4,SIRT1,JUN,E2F1,EP300
162	Pathway	hsa05120	Epithelial cell signaling in Helicobacter pylori infection	KEGG pathway	0.001345	20	70	MAP3K14,MET,ATP6V1A,IKBKG,CASP3,SRC,NFKB1,CHUK,MAPK11,MAPK9,MAPK8,IKBKB,IL8,PLCG1,MAPK14,RELA,JUN,LYN,PTPN11,EGFR
163	Pathway	REACTOME_FORMATION_OF_A_POOL_OF_FREE_40S_SUBUNITS	Genes involved in Formation of a pool of free 40S subunits	MSigDB: C2.cp - Reactome	0.001353	24	95	RPS9,RPS3,RPL32,RPL37A,RPL38,RPL23A,RPL24,RPL29,RPS23,RPS26,RPS21,RPS27,RPS27A,RPS14,RPS16,EIF3I,EIF3D,EIF3F,EIF3H,UBA52,RPL23,RPL11,RPL3,RPL5
164	Pathway	il23pathway	IL23-mediated signaling events	NCI-Nature Curated	0.001389	14	37	SOCS3,TNF,CD4,NFKB1,STAT3,STAT1,STAT5A,IL23A,IL2,PIK3R1,RELA,JAK2,IL12B,IL12RB1
165	Pathway	REACTOME_GENERATION_OF_SECOND_MESSENGER_MOLECULES	Genes involved in Generation of second messenger molecules	MSigDB: C2.cp - Reactome	0.001389	14	37	TRB@,TRA@,NCK1,CD4,HLA-DRB1,HLA-DRA,HLA-DRB5,HLA-DQB1,HLA-DQA1,HLA-DOA,HLA-DMA,HLA-DMB,PLCG1,GRAP2
166	Pathway	REACTOME_CELL_CYCLE_MITOTIC	Genes involved in Cell Cycle, Mitotic	MSigDB: C2.cp - Reactome	0.001462	52	306	FBXO5,BTRC,SKP2,SEC13,BIRC5,MCM3,MCM6,MCM7,AURKB,ZWINT,SMC3,RPS27,TUBB4,SMC1A,PCNA,NUDC,DYNLL1,HSP90AA1,CENPC1,YWHAG,NUP43,PSMD6,MAPRE1,PPP2CB,UBB,PLK1,MIS12,ACTR1A,PSME3,RFC5,RANGAP1,RCC2,TUBB,RPA2,RPA3,INCENP,PSMD1,PSMC6,PSMD3,PSMD2,PSMD4,PSMC1,PSMD13,E2F1,PSMB6,PSMB4,PSMB3,PSMA7,PSMB1,PSMA6,PSMA3,PSMA1
167	Pathway	REACTOME_INFLUENZA_LIFE_CYCLE	Genes involved in Influenza Life Cycle	MSigDB: C2.cp - Reactome	0.001698	30	137	RPS9,RPS3,RPL32,RPL37A,RPL38,RPL23A,RPL24,RPL29,RPS23,RPS26,RPS21,RPS27,RPS27A,RPS14,RPS16,CANX,CALR,HSP90AA1,HSPA1A,POLR2H,NUP43,CLTA,CLTC,UBA52,KPNB1,RPL23,RPL11,RPL3,RPL5,NUP155
168	Pathway	REACTOME_CELL_CYCLE_CHECKPOINTS	Genes involved in Cell Cycle Checkpoints	MSigDB: C2.cp - Reactome	0.001911	26	110	MDM2,MCM3,MCM6,MCM7,TP53,PSMD6,UBB,PSME3,RFC5,RPA2,RPA3,PSMD1,PSMC6,PSMD3,PSMD2,PSMD4,PSMC1,PSMD13,PSMB6,PSMB4,PSMB3,PSMA7,PSMB1,PSMA6,PSMA3,PSMA1
169	Pathway	erbb2erbb3pathway	ErbB2/ErbB3 signaling events	NCI-Nature Curated	0.001916	15	43	SOS1,AKT1,SHC1,FOS,SRC,STAT3,GRB2,MAP2K1,MAPK9,MAPK8,MAPK1,PIK3R1,JAK2,JUN,PTPN11
170	Pathway	P00018	EGF receptor signaling pathway	PantherDB	0.001981	27	117	SOS1,AKT1,SHC1,GAB1,PEBP1,CBL,CBLB,STAT3,STAT1,STAT2,GRB2,STAT5A,STAT5B,GAB2,YWHAH,YWHAG,YWHAZ,MAP2K1,MAPK11,MAPK9,PRKCQ,MAPK8,MAPK1,PPP2CB,PLCG1,MAPK14,EGFR
171	Pathway	BIOCARTA_INTEGRIN_PATHWAY	Integrin Signaling Pathway	MSigDB: C2.cp - BioCarta	0.002027	14	38	ACTN1,SOS1,SHC1,FYN,RHOA,CAV1,SRC,GRB2,MAP2K1,MAPK8,MAPK1,JUN,PTK2,PXN
172	Pathway	REACTOME_TRANSLOCATION_OF_ZAP70_TO_IMMUNOLOGICAL_SYNAPSE	Genes involved in Translocation of ZAP-70 to Immunological synapse	MSigDB: C2.cp - Reactome	0.002164	11	24	TRB@,TRA@,CD4,HLA-DRB1,HLA-DRA,HLA-DRB5,HLA-DQB1,HLA-DQA1,HLA-DOA,HLA-DMA,HLA-DMB
173	Pathway	pdgfrapathway	PDGFR-alpha signaling pathway	NCI-Nature Curated	0.002164	11	24	SOS1,SHC1,FOS,CAV1,GRB2,CRK,PLCG1,PIK3R1,CSNK2A1,JAK1,JUN
174	Pathway	P00035	Interferon-gamma signaling pathway	PantherDB	0.002737	12	29	SOCS3,PIAS3,STAT1,MAPK11,MAPK9,MAPK8,MAPK1,MAPK14,JAK2,JAK1,PTPN11,PTPN6
175	Pathway	BIOCARTA_PYK2_PATHWAY	Links between Pyk2 and Map Kinases	MSigDB: C2.cp - BioCarta	0.002737	12	29	PTK2B,SOS1,SHC1,CALM1,SRC,GRB2,MAP2K1,MAPK8,MAPK1,PLCG1,MAPK14,JUN
176	Pathway	hsa04010	MAPK signaling pathway	KEGG pathway	0.002741	47	271	SOS1,AKT1,MAP3K14,FASLG,FAS,RPS6KA1,ARRB1,ARRB2,RPS6KA3,FLNC,FLNA,FOS,TGFBR1,TNFRSF1A,TNF,TP53,MYC,IKBKG,CASP3,MAP3K7,NFKB1,GRB2,HSPA8,HSPA1A,CHUK,HSPA6,HSPA1L,MAP2K1,MAPK11,MAPK9,MAPK8,MAPK1,NLK,IKBKB,CRK,MAP3K8,MAPK14,TRAF2,TRAF6,RELA,DDIT3,DAXX,JUN,JUND,DUSP3,STMN1,EGFR
177	Pathway	hsa04514	Cell adhesion molecules (CAMs)	KEGG pathway	0.002805	29	133	ALCAM,SDC4,CNTNAP2,CD40,CD40LG,CD80,CD28,CD86,CD8A,CD6,CD4,CD2,CDH1,CD58,HLA-DRB1,HLA-DRA,HLA-DRB5,HLA-DRB4,HLA-DQB1,HLA-DQA1,HLA-B,HLA-C,HLA-A,HLA-DOA,HLA-DMA,HLA-DMB,CTLA4,ICAM1,PTPRC
178	Pathway	P00010	B cell activation	PantherDB	0.00281	18	61	SOS1,FOS,CALM1,SYK,GRB2,CHUK,MAP2K1,MAPK11,MAPK9,MAPK8,MAPK1,VAV2,VAV1,IKBKB,MAPK14,JUN,LYN,PTPRC
179	Pathway	P00029	Huntington disease	PantherDB	0.00283	28	126	ACTG1,TUBB2B,AKT1,ARF1,ARF6,ARL1,FOS,TUBB4,TUBB3,TP53,PACSIN1,TBP,CASP3,CASP8,DYNLL1,SIN3A,MAPK9,TUBB6,CLTA,CREBBP,ACTR2,TUBB2A,JUN,TUBB,DLG4,EP300,NCOR1,NCOR2
180	Pathway	BIOCARTA_FCER1_PATHWAY	Fc Epsilon Receptor I Signaling in Mast Cells	MSigDB: C2.cp - BioCarta	0.002916	14	39	SOS1,SHC1,FOS,CALM1,SYK,GRB2,MAP2K1,MAPK8,MAPK1,VAV1,PLCG1,PIK3R1,JUN,LYN
181	Pathway	hsa05222	Small cell lung cancer	KEGG pathway	0.003058	22	86	AKT1,SKP2,BIRC3,BIRC2,RXRA,PIAS3,TP53,MYC,IKBKG,NFKB1,CHUK,IKBKB,PIK3R1,TRAF1,TRAF2,TRAF3,TRAF5,TRAF6,RELA,CYCS,E2F1,PTK2
182	Pathway	REACTOME_GTP_HYDROLYSIS_AND_JOINING_OF_THE_60S_RIBOSOMAL_SUBUNIT	Genes involved in GTP hydrolysis and joining of the 60S ribosomal subunit	MSigDB: C2.cp - Reactome	0.003184	25	106	RPS9,RPS3,RPL32,RPL37A,RPL38,RPL23A,RPL24,RPL29,RPS23,RPS26,RPS21,RPS27,RPS27A,RPS14,RPS16,EIF3I,EIF3D,EIF3F,EIF3H,UBA52,RPL23,RPL11,RPL3,RPL5,EIF2S3
183	Pathway	cd8tcrdownstreampathway	Downstream signaling in naïve CD8+ T cells	NCI-Nature Curated	0.003643	19	68	FASLG,FOS,B2M,TNF,EOMES,CALM1,CD8A,MAP2K1,MAPK9,PRKCQ,MAPK8,MAPK1,HLA-A,IL2RA,IL2,IL2RG,IL2RB,JUN,JUNB
184	Pathway	P00052	TGF-beta signaling pathway	PantherDB	0.004134	23	94	ACVR1,CITED1,FOXH1,SKI,TGFBR1,BMPR1B,BMPR2,SMURF2,GDF9,MAPK11,MAPK9,MAPK8,MAPK1,CREBBP,MAPK14,JUN,JUND,JUNB,SMAD1,SMAD2,SMAD3,SMAD4,EP300
185	Pathway	erbb1_internalization_pathway	Internalization of ErbB1	NCI-Nature Curated	0.004136	14	40	SOS1,ITSN1,SH3GL2,HGS,SH3KBP1,LRIG1,CBL,CBLB,SRC,GRB2,UBE2D3,PIK3R1,PTK2,EGFR
186	Pathway	igf1_pathway	IGF1 pathway	NCI-Nature Curated	0.004209	12	30	SOS1,AKT1,SHC1,GNB2L1,GRB2,YWHAZ,CRK,PIK3R1,PTK2,PXN,PTPN1,PTPN11
187	Pathway	hsa05310	Asthma	KEGG pathway	0.004209	12	30	TNF,CD40,CD40LG,HLA-DRB1,HLA-DRA,HLA-DRB5,HLA-DRB4,HLA-DQB1,HLA-DQA1,HLA-DOA,HLA-DMA,HLA-DMB
188	Pathway	BIOCARTA_IGF1_PATHWAY	IGF-1 Signaling Pathway	MSigDB: C2.cp - BioCarta	0.00427	10	21	SOS1,SHC1,FOS,GRB2,MAP2K1,MAPK8,PIK3R1,CSNK2A1,JUN,PTPN11
189	Pathway	pi3kplctrkpathway	Trk receptor signaling mediated by PI3K and PLC-gamma	NCI-Nature Curated	0.004354	13	35	SOS1,AKT1,SHC1,GAB1,FOXO3,SRC,GRB2,STAT5A,YWHAH,YWHAG,YWHAZ,PLCG1,PIK3R1
190	Pathway	erbb4_pathway	ErbB4 signaling events	NCI-Nature Curated	0.004354	13	35	SHC1,MDM2,FYN,ITCH,LRIG1,GRB2,STAT5A,STAT5B,MAPK1,PIK3R1,JAK2,DLG4,NCOR1
191	Pathway	BIOCARTA_BCR_PATHWAY	BCR Signaling Pathway	MSigDB: C2.cp - BioCarta	0.004354	13	35	SOS1,SHC1,FOS,CALM1,SYK,GRB2,MAP2K1,MAPK8,VAV1,PLCG1,MAPK14,JUN,LYN
192	Pathway	REACTOME_REGULATION_OF_GENE_EXPRESSION_IN_BETA_CELLS	Genes involved in Regulation of gene expression in beta cells	MSigDB: C2.cp - Reactome	0.004404	24	101	AKT1,FOXO1,RPS9,RPS3,RPL32,RPL37A,RPL38,RPL23A,RPL24,RPL29,RPS23,RPS26,RPS21,RPS27,RPS27A,RPS14,RPS16,PAX6,HNF4A,UBA52,RPL23,RPL11,RPL3,RPL5
193	Pathway	BIOCARTA_41BB_PATHWAY	The 4-1BB-dependent immune response	MSigDB: C2.cp - BioCarta	0.004434	9	17	NFKB1,CHUK,MAPK8,IKBKB,IL2,MAPK14,TRAF2,RELA,JUN
194	Pathway	REACTOME_ACTIVATION_OF_THE_AP1_FAMILY_OF_TRANSCRIPTION_FACTORS	Genes involved in Activation of the AP-1 family of transcription factors	MSigDB: C2.cp - Reactome	0.004531	7	10	FOS,MAPK11,MAPK9,MAPK8,MAPK1,MAPK14,JUN
195	Pathway	REACTOME_CDC20_PHOSPHO_APC_MEDIATED_DEGRADATION_OF_CYCLIN_A	Genes involved in Cdc20:Phospho-APC/C mediated degradation of Cyclin A	MSigDB: C2.cp - Reactome	0.004705	18	63	PSMD6,UBB,PSME3,PSMD1,PSMC6,PSMD3,PSMD2,PSMD4,PSMC1,PSMD13,PSMB6,PSMB4,PSMB3,PSMA7,PSMB1,PSMA6,PSMA3,PSMA1
196	Pathway	ST_INTERLEUKIN_4_PATHWAY	Interleukin 4 (IL-4) Pathway	MSigDB: C2.cp - Signaling Transduction KE	0.005708	11	26	SOS1,AKT1,SHC1,SRC,GRB2,IL4R,IL2RG,JAK2,JAK1,JAK3,INPP5D
197	Pathway	cdc42_pathway	CDC42 signaling events	NCI-Nature Curated	0.005855	19	70	APC,ARHGDIA,PAX6,CBL,SEPT2,SRC,CDH1,MAPK9,MAPK8,MAPK1,VAV2,ARPC2,ACTR2,CTNNB1,MAPK14,PIK3R1,TNK2,JUN,DLG1
198	Pathway	hsa04060	Cytokine-cytokine receptor interaction	KEGG pathway	0.005959	45	262	TNFRSF6B,TNFRSF10B,TNFSF14,TNFSF13,TNFSF10,TNFRSF14,ACVR1,IL22,TNFRSF25,CXCL12,IL22RA2,FASLG,FAS,MET,TGFBR1,TNFRSF1A,TNF,BMPR1B,BMPR2,CD40,CD40LG,TSLP,CRLF2,IL23A,CCR5,HGF,PF4,IL2RA,IL2,IL4R,IL2RG,IL2RB,IL7,IL7R,IL8,CSF1,IL12A,IL12B,IL12RB1,IL12RB2,LTB,LTA,LTBR,CXCR4,EGFR
199	Pathway	hsa05215	Prostate cancer	KEGG pathway	0.006899	22	90	SOS1,AKT1,MDM2,AR,FOXO1,TP53,IKBKG,NFKB1,GRB2,HSP90AB1,HSP90AA1,CHUK,MAP2K1,MAPK1,IKBKB,CREBBP,CTNNB1,PIK3R1,RELA,E2F1,EP300,EGFR
200	Pathway	BIOCARTA_HER2_PATHWAY	Role of ERBB2 in Signal Transduction and Oncology	MSigDB: C2.cp - BioCarta	0.007229	10	22	SOS1,ESR1,SHC1,STAT3,GRB2,MAP2K1,MAPK1,PIK3R1,EP300,EGFR
201	Pathway	BIOCARTA_CHEMICAL_PATHWAY	Apoptotic Signaling in Response to DNA Damage	MSigDB: C2.cp - BioCarta	0.007229	10	22	PARP1,AKT1,BID,TP53,CASP3,CASP7,STAT1,CYCS,PTK2,PXN
202	Pathway	BIOCARTA_INSULIN_PATHWAY	Insulin Signaling Pathway	MSigDB: C2.cp - BioCarta	0.007229	10	22	SOS1,SHC1,FOS,GRB2,MAP2K1,MAPK8,PIK3R1,CSNK2A1,JUN,PTPN11
203	Pathway	REACTOME_PEPTIDE_CHAIN_ELONGATION	Genes involved in Peptide chain elongation	MSigDB: C2.cp - Reactome	0.007727	21	84	RPS9,RPS3,RPL32,RPL37A,RPL38,RPL23A,RPL24,RPL29,RPS23,RPS26,RPS21,RPS27,RPS27A,RPS14,RPS16,UBA52,RPL23,RPL11,RPL3,RPL5,EEF1A1
204	Pathway	hsa05219	Bladder cancer	KEGG pathway	0.00801	14	42	MDM2,RASSF1,THBS1,TP53,MYC,CDH1,CDKN2A,MAP2K1,MAPK1,IL8,DAPK1,DAPK3,E2F1,EGFR
205	Pathway	BIOCARTA_SPRY_PATHWAY	Sprouty regulation of tyrosine kinase signals	MSigDB: C2.cp - BioCarta	0.008196	9	18	SOS1,SHC1,CBL,SRC,GRB2,MAP2K1,MAPK1,EGFR,PTPRB
206	Pathway	BIOCARTA_PTEN_PATHWAY	PTEN dependent cell cycle arrest and apoptosis	MSigDB: C2.cp - BioCarta	0.008196	9	18	SOS1,AKT1,SHC1,FASLG,FOXO3,GRB2,MAPK1,PIK3R1,PTK2
207	Pathway	PW:0000143	insulin signaling	Pathway Ontology	0.008891	11	27	SOS1,SHC1,SOCS3,SOCS1,SRC,GRB2,STAT5B,PRKCQ,PIK3R1,PTPN1,PTPN11
208	Pathway	retinoic_acid_pathway	Retinoic acid receptors-mediated signaling	NCI-Nature Curated	0.008891	11	27	AKT1,RXRA,HDAC1,MAPK8,MAPK1,VDR,CREBBP,MAPK14,RARA,EP300,NCOR2
209	Pathway	BIOCARTA_TOLL_PATHWAY	Toll-Like Receptor Pathway	MSigDB: C2.cp - BioCarta	0.008939	13	37	MAP3K14,FOS,TLR2,IKBKG,MAP3K7,NFKB1,CHUK,MAPK8,IKBKB,MAPK14,TRAF6,RELA,JUN
210	Pathway	nfat_3pathway	Role of Calcineurin-dependent NFAT signaling in lymphocytes	NCI-Nature Curated	0.009835	16	54	CALM1,CASP3,YWHAH,YWHAG,YWHAZ,MAPK9,PRKCQ,MAPK8,CREBBP,MAP3K8,RCAN2,MAPK14,CSNK2A1,CSNK1A1,KPNB1,EP300
211	Pathway	BIOCARTA_EGFR_SMRTE_PATHWAY	Map Kinase Inactivation of SMRT Corepressor	MSigDB: C2.cp - BioCarta	0.011537	7	11	RXRA,MAP2K1,MAPK14,RARA,NCOR2,ZBTB16,EGFR
212	Pathway	BIOCARTA_IL4_PATHWAY	IL 4 signaling pathway	MSigDB: C2.cp - BioCarta	0.011537	7	11	AKT1,SHC1,GRB2,IL4R,IL2RG,JAK1,JAK3
213	Pathway	BIOCARTA_TCAPOPTOSIS_PATHWAY	HIV Induced T Cell Apoptosis	MSigDB: C2.cp - BioCarta	0.011537	7	11	FASLG,FAS,TRB@,TRA@,CD28,CD4,CCR5
214	Pathway	REACTOME_GAB1_SIGNALOSOME	Genes involved in Gab1 signalosome	MSigDB: C2.cp - Reactome	0.011537	7	11	GAB1,SRC,GRB2,PIK3R1,PXN,PTPN11,EGFR
215	Pathway	BIOCARTA_CASPASE_PATHWAY	Caspase Cascade in Apoptosis	MSigDB: C2.cp - BioCarta	0.011813	10	23	PARP1,BIRC3,BIRC2,CASP2,CASP3,CASP10,CASP7,CASP8,CYCS,LMNB1
216	Pathway	SIG_INSULIN_RECEPTOR_PATHWAY_IN_CARDIAC_MYOCYTES	Genes related to the insulin receptor pathway	MSigDB: C2.cp - Signaling Gateway	0.012225	15	49	SOS1,AKT1,SHC1,RPS6KA1,RPS6KA3,CBL,GRB2,CDKN2A,YWHAH,YWHAG,YWHAZ,MAPK1,PIK3R1,INPPL1,PTPN1
217	Pathway	hsa04920	Adipocytokine signaling pathway	KEGG pathway	0.012264	18	67	TRADD,AKT1,SOCS3,RXRA,TNFRSF1A,TNF,IKBKG,NFKB1,STAT3,CHUK,MAPK9,PRKCQ,MAPK8,IKBKB,TRAF2,RELA,JAK2,PTPN11
218	Pathway	REACTOME_REGULATION_OF_BETA_CELL_DEVELOPMENT	Genes involved in Regulation of beta-cell development	MSigDB: C2.cp - Reactome	0.012803	25	114	AKT1,FOXO1,RPS9,RPS3,RPL32,RPL37A,RPL38,RPL23A,RPL24,RPL29,RPS23,RPS26,RPS21,RPS27,RPS27A,RPS14,RPS16,PAX6,HES1,HNF4A,UBA52,RPL23,RPL11,RPL3,RPL5
219	Pathway	BIOCARTA_NKT_PATHWAY	Selective expression of chemokine receptors during T-cell polarization	MSigDB: C2.cp - BioCarta	0.013519	11	28	CD40LG,CD28,CD4,CCR5,IL2,IL4R,IL12A,IL12B,IL12RB1,IL12RB2,CXCR4
220	Pathway	SIG_CD40PATHWAYMAP	Genes related to CD40 signaling	MSigDB: C2.cp - Signaling Gateway	0.013566	12	33	IKBKG,NFKB1,MAPK11,MAPK9,MAPK8,MAPK1,MAPK14,PIK3R1,TRAF2,TRAF3,TRAF5,TRAF6
221	Pathway	ST_PHOSPHOINOSITIDE_3_KINASE_PATHWAY	PI3K Pathway	MSigDB: C2.cp - Signaling Transduction KE	0.013566	12	33	SOS1,AKT1,SHC1,RPS6KA1,RPS6KA3,TEC,GRB2,CDKN2A,YWHAH,YWHAG,YWHAZ,INPP5D
222	Pathway	BIOCARTA_PROTEASOME_PATHWAY	Proteasome Complex	MSigDB: C2.cp - BioCarta	0.014392	9	19	RPN1,PSMB6,PSMB4,PSMB3,PSMA7,PSMB1,PSMA6,PSMA3,PSMA1
223	Pathway	REACTOME_CD28_DEPENDENT_PI3K_AKT_SIGNALING	Genes involved in CD28 dependent PI3K/Akt signaling	MSigDB: C2.cp - Reactome	0.014392	9	19	AKT1,MAP3K14,FYN,CD80,CD28,CD86,MAP3K8,PIK3R1,TRIB3
224	Pathway	BIOCARTA_TID_PATHWAY	Chaperones modulate interferon Signaling Pathway	MSigDB: C2.cp - BioCarta	0.014392	9	19	DNAJA3,TNFRSF1A,TNF,TP53,NFKB1,HSPA1A,IKBKB,RELA,JAK2
225	Pathway	REACTOME_MAP_KINASES_ACTIVATION_IN_TLR_CASCADE	Genes involved in MAP kinases activation in TLR cascade	MSigDB: C2.cp - Reactome	0.014813	14	44	RPS6KA1,RPS6KA3,FOS,MAP3K7,MAP2K1,MAPK11,MAPK9,MAPK8,MAPK1,PPP2CB,MAPK14,TRAF6,JUN,DUSP3
226	Pathway	trkrpathway	Neurotrophic factor-mediated Trk receptor signaling	NCI-Nature Curated	0.016185	17	62	ABL1,SOS1,SQSTM1,SHC1,GIPC1,GAB1,RHOA,DNAJA3,STAT3,GRB2,GAB2,MAP2K1,MAPK1,CRK,PLCG1,PIK3R1,PTPN11
227	Pathway	ar_pathway	Coregulation of Androgen receptor activity	NCI-Nature Curated	0.016496	16	56	PTK2B,AKT1,PATZ1,AR,XRCC6,RPS6KA3,PIAS3,BRCA1,PA2G4,ZMIZ1,CASP8,XRCC5,PRKDC,UBE2I,CTNNB1,NCOA6
228	Pathway	ecadherin_nascentaj_pathway	E-cadherin signaling in the nascent adherens junction	NCI-Nature Curated	0.017342	13	39	AKT1,ARF6,RHOA,SRC,CDH1,VAV2,CRK,CTNNB1,PIK3R1,CSNK2A1,CSNK2B,DLG1,CTTN
229	Pathway	REACTOME_EGFR_DOWNREGULATION	Genes involved in EGFR downregulation	MSigDB: C2.cp - Reactome	0.018706	10	24	SH3GL2,HGS,SH3KBP1,CBL,GRB2,CLTA,CLTC,UBB,STAM,EGFR
230	Pathway	pi3kciaktpathway	Class I PI3K signaling events mediated by Akt	NCI-Nature Curated	0.019346	12	34	AKT1,FOXO1,FOXO3,FOXO4,SRC,HSP90AA1,CHUK,YWHAH,YWHAG,YWHAZ,PRKDC,TBC1D4
231	Pathway	BIOCARTA_AT1R_PATHWAY	Angiotensin II mediated activation of JNK Pathway via Pyk2 dependent signaling	MSigDB: C2.cp - BioCarta	0.019346	12	34	PTK2B,SOS1,SHC1,CALM1,SRC,GRB2,MAP2K1,MAPK8,MAPK1,JUN,PTK2,EGFR
232	Pathway	BIOCARTA_INFLAM_PATHWAY	Cytokines and Inflammatory Response	MSigDB: C2.cp - BioCarta	0.020107	11	29	TNF,CD4,HLA-DRB1,HLA-DRA,IL2,IL7,IL8,CSF1,IL12A,IL12B,LTA
233	Pathway	vegfr1_pathway	VEGFR1 specific signals	NCI-Nature Curated	0.020107	11	29	AKT1,GAB1,CALM1,NCK1,CBL,CAV1,HSP90AA1,MAPK1,PLCG1,PIK3R1,PTPN11
234	Pathway	myc_represspathway	Validated targets of C-MYC transcriptional repression	NCI-Nature Curated	0.020428	17	63	ALDH9A1,FOXO3,ZFP36L1,BRCA1,MYC,HDAC1,TBP,SPI1,IRF8,DDIT3,ITGB4,SMAD2,SMAD3,SMAD4,CSDE1,EP300,ZBTB17
235	Pathway	BIOCARTA_NKCELLS_PATHWAY	Ras-Independent pathway in NK cell-mediated cytotoxicity	MSigDB: C2.cp - BioCarta	0.024186	9	20	PTK2B,B2M,SYK,MAP2K1,HLA-A,VAV1,PIK3R1,KLRD1,PTPN6
236	Pathway	REACTOME_VIRAL_DSRNA_TLR3_TRIF_COMPLEX_ACTIVATES_RIP1	Genes involved in Viral dsRNA:TLR3:TRIF Complex Activates RIP1	MSigDB: C2.cp - Reactome	0.025638	7	12	RIPK1,RIPK3,IKBKG,NFKB1,CHUK,IKBKB,RELA
237	Pathway	REACTOME_PECAM1_INTERACTIONS	Genes involved in PECAM1 interactions	MSigDB: C2.cp - Reactome	0.025638	7	12	FYN,SRC,PLCG1,INPP5D,LYN,PTPN11,PTPN6
238	Pathway	BIOCARTA_PPARA_PATHWAY	Mechanism of Gene Regulation by Peroxisome Proliferators via PPARa(alpha)	MSigDB: C2.cp - BioCarta	0.026908	16	58	RXRA,TNF,MYC,STAT5A,STAT5B,HSD17B4,HSP90AA1,HSPA1A,MAPK1,CREBBP,PIK3R1,RELA,JUN,EP300,NCOR1,NCOR2
239	Pathway	BIOCARTA_CDMAC_PATHWAY	Cadmium induces DNA synthesis and proliferation in macrophages	MSigDB: C2.cp - BioCarta	0.027863	8	16	FOS,TNF,MYC,NFKB1,MAP2K1,MAPK1,RELA,JUN
240	Pathway	BIOCARTA_ACH_PATHWAY	Role of nicotinic acetylcholine receptors in the regulation of apoptosis	MSigDB: C2.cp - BioCarta	0.027863	8	16	PTK2B,AKT1,FASLG,FOXO3,SRC,YWHAH,PIK3R1,PTK2
241	Pathway	REACTOME_VIRAL_MRNA_TRANSLATION	Genes involved in Viral mRNA Translation	MSigDB: C2.cp - Reactome	0.028212	20	84	RPS9,RPS3,RPL32,RPL37A,RPL38,RPL23A,RPL24,RPL29,RPS23,RPS26,RPS21,RPS27,RPS27A,RPS14,RPS16,UBA52,RPL23,RPL11,RPL3,RPL5
242	Pathway	REACTOME_MAPK_TARGETS_NUCLEAR_EVENTS_MEDIATED_BY_MAP_KINASES	Genes involved in MAPK targets/Nuclear events mediated by MAP kinases	MSigDB: C2.cp - Reactome	0.029311	11	30	RPS6KA1,RPS6KA3,FOS,MAPK11,MAPK9,MAPK8,MAPK1,PPP2CB,MAPK14,JUN,DUSP3
243	Pathway	hsa04664	Fc epsilon RI signaling pathway	KEGG pathway	0.032116	19	78	SOS1,AKT1,FYN,TNF,SYK,GRB2,GAB2,MAP2K1,MAPK11,MAPK9,MAPK8,MAPK1,VAV2,VAV1,PLCG1,MAPK14,PIK3R1,INPP5D,LYN
244	Pathway	ps1pathway	Presenilin action in Notch and Wnt signaling	NCI-Nature Curated	0.034528	14	47	BTRC,APC,FOS,TLE1,MYC,HDAC1,MAP3K7,MAPK1,NLK,CREBBP,CTNNB1,CSNK2A1,CSNK1A1,JUN
245	Pathway	PW:0000106	extrinsic apoptotic	Pathway Ontology	0.036547	5	6	FAS,CASP3,CASP10,CASP7,CASP8
246	Pathway	P00059	p53 pathway	PantherDB	0.038959	19	79	TNFRSF10B,AKT1,MDM2,FAS,THBS1,TP53,HDAC1,PPM1D,SIN3A,PPP2CB,CREBBP,SUMO1,UBE2G2,PML,PIK3R1,TRAF2,CD82,SIRT1,EP300
247	Pathway	hsa04650	Natural killer cell mediated cytotoxicity	KEGG pathway	0.038974	27	136	PTK2B,TNFRSF10B,TNFSF10,SOS1,SHC1,FYN,FASLG,FAS,BID,TNF,SYK,CASP3,GRB2,MAP2K1,MAPK1,HLA-B,HLA-C,HLA-A,VAV2,VAV1,PLCG1,PIK3R1,ICAM1,KLRD1,KIR3DL1,PTPN11,PTPN6
248	Pathway	REACTOME_CTLA4_INHIBITORY_SIGNALING	Genes involved in CTLA4 inhibitory signaling	MSigDB: C2.cp - Reactome	0.039124	9	21	AKT1,FYN,CD80,CD86,SRC,PPP2CB,CTLA4,LYN,PTPN11
249	Pathway	BIOCARTA_MITOCHONDRIA_PATHWAY	Role of Mitochondria in Apoptotic Signaling	MSigDB: C2.cp - BioCarta	0.039124	9	21	DIABLO,BIRC3,BIRC2,AIFM1,BID,CASP3,CASP7,CASP8,CYCS
250	Pathway	ecadherin_keratinocyte_pathway	E-cadherin signaling in keratinocytes	NCI-Nature Curated	0.039124	9	21	AKT1,FYN,RHOA,SRC,CDH1,CTNNB1,PLCG1,PIK3R1,EGFR
251	Pathway	REACTOME_INFLUENZA_VIRAL_RNA_TRANSCRIPTION_AND_REPLICATION	Genes involved in Influenza Viral RNA Transcription and Replication	MSigDB: C2.cp - Reactome	0.041645	22	100	RPS9,RPS3,RPL32,RPL37A,RPL38,RPL23A,RPL24,RPL29,RPS23,RPS26,RPS21,RPS27,RPS27A,RPS14,RPS16,HSP90AA1,POLR2H,UBA52,RPL23,RPL11,RPL3,RPL5
252	Pathway	lis1pathway	Lissencephaly gene (LIS1) in neuronal migration and development	NCI-Nature Curated	0.041947	11	31	ABL1,KATNA1,RHOA,PAFAH1B2,CALM1,NUDC,VLDLR,CSNK2A1,DAB1,RELN,LRP8
253	Pathway	BIOCARTA_RACCYCD_PATHWAY	Influence of Ras and Rho proteins on G1 to S Transition	MSigDB: C2.cp - BioCarta	0.043229	10	26	AKT1,RHOA,IKBKG,NFKB1,CHUK,MAPK1,IKBKB,PIK3R1,RELA,E2F1
254	Pathway	PW:0000490	transforming growth factor-beta Smad dependent signaling	Pathway Ontology	0.043229	10	26	FOXH1,FOXO1,FOXO3,FOXO4,TGFBR1,SMURF2,CREBBP,SMAD2,SMAD3,SMAD4
255	Pathway	pi3kcipathway	Class I PI3K signaling events	NCI-Nature Curated	0.044732	15	54	SOS1,ARF1,FYN,ARF6,FOXO3,RHOA,HCK,SYK,SRC,HSP90AA1,VAV1,PLCG1,PIK3R1,INPPL1,LYN
256	Pathway	hedgehog_glipathway	Hedgehog signaling events mediated by Gli proteins	NCI-Nature Curated	0.044957	14	48	BTRC,AKT1,ARRB2,GLI2,GLI3,GLI1,GNAI1,HDAC1,SIN3A,MAP2K1,CREBBP,CSNK1A1,RBBP4,RBBP7
257	Pathway	myc_activpathway	Validated targets of C-MYC transcriptional activation	NCI-Nature Curated	0.047075	19	80	RUVBL2,BIRC5,NPM1,TP53,TFRC,MYC,CAD,NCL,RUVBL1,RCC1,HSP90AA1,HSPA4,CREBBP,UBTF,KIR3DL1,RPL11,SMAD3,SMAD4,EP300
258	Pathway	BIOCARTA_NO2IL12_PATHWAY	NO2-dependent IL 12 Pathway in NK cells	MSigDB: C2.cp - BioCarta	0.048688	8	17	CD4,CD2,CCR5,JAK2,IL12A,IL12B,IL12RB1,IL12RB2

## Sheet: MS sev results 
	Category	ID	Name	Source	P-value	Hit Count in Query List	Hit Count in Genome	Hit in Query List
1	Pathway	met_pathway	Signaling events mediated by Hepatocyte Growth Factor Receptor (c-Met)	NCI-Nature Curated	0	28	77	SOS1,GAB2,PRKCZ,HGF,RANBP9,GAB1,CTNNB1,MET,PLCG1,HGS,PIK3R1,BAD,RAF1,JUN,SH3KBP1,INPPL1,RANBP10,PAK1,PAK4,CBL,AKT1S1,SRC,PTPN1,PTPN11,CDH1,MUC20,PTPRJ,GRB2
2	Pathway	erbb1_downstream_pathway	ErbB1 downstream signaling	NCI-Nature Curated	0	33	118	YWHAQ,MAPKAP1,SOS1,YWHAH,YWHAG,YWHAZ,YWHAE,MAPK9,ZFP36,PRKCZ,PRKCD,PRKCA,NCKAP1,GAB1,FOXO1,FOXO3,TSC1,TSC2,PIK3R1,BAIAP2,BAD,SFN,RAF1,JUN,BRAF,PAK1,CYFIP2,MAP3K2,AKT1S1,SRC,EGFR,STAT3,GRB2
3	Pathway	SIG_PIP3_SIGNALING_IN_CARDIAC_MYOCTES	Genes related to PIP3 signaling in cardiac myocytes	MSigDB: C2.cp - Signaling Gateway	0	25	63	YWHAQ,CDKN1B,SOS1,YWHAH,YWHAG,YWHAZ,YWHAE,SHC1,GAB1,MET,TSC1,TSC2,NOLC1,BAD,SFN,IRS1,INPPL1,PAK1,PAK4,IRS4,IRS2,PTPN1,GSK3A,PARD3,GRB2
4	Pathway	P00018	EGF receptor signaling pathway	PantherDB	0	31	117	YWHAQ,SOS1,GAB2,YWHAH,YWHAG,YWHAZ,YWHAE,MAPK9,PRKCZ,PHLDB2,PRKCQ,PRKCG,PRKCD,PRKCA,PRKCB,SHC1,MAP3K3,ARAF,GAB1,PLCG1,MAPK14,PIK3C3,SFN,RAF1,BRAF,RASAL2,MAP3K2,CBL,EGFR,STAT3,GRB2
5	Pathway	SIG_INSULIN_RECEPTOR_PATHWAY_IN_CARDIAC_MYOCYTES	Genes related to the insulin receptor pathway	MSigDB: C2.cp - Signaling Gateway	0	19	49	YWHAQ,SOS1,YWHAH,YWHAG,YWHAZ,YWHAE,SHC1,PIK3R1,SFN,RAF1,IRS1,INPPL1,IRS4,CBL,IRS2,PTPN1,GSK3A,PARD3,GRB2
6	Pathway	pi3kciaktpathway	Class I PI3K signaling events mediated by Akt	NCI-Nature Curated	0	16	34	YWHAQ,MAPKAP1,CDKN1B,YWHAH,YWHAG,YWHAZ,YWHAE,PRKDC,TBC1D4,FOXO1,FOXO3,BAD,SFN,RAF1,SRC,GSK3A
7	Pathway	pi3kplctrkpathway	Trk receptor signaling mediated by PI3K and PLC-gamma	NCI-Nature Curated	0	16	35	YWHAQ,SOS1,YWHAH,YWHAG,YWHAZ,YWHAE,PRKCD,SHC1,GAB1,FOXO3,PLCG1,PIK3R1,BAD,SFN,SRC,GRB2
8	Pathway	igf1_pathway	IGF1 pathway	NCI-Nature Curated	0	15	30	SOS1,YWHAZ,YWHAE,PRKCZ,PRKCD,SHC1,IGF1R,PIK3R1,BAD,RAF1,IRS1,IRS2,PTPN1,PTPN11,GRB2
9	Pathway	PW:0000578	scatter factor/hepatocyte growth factor signaling	Pathway Ontology	0	10	11	HGF,SHC1,GAB1,MET,PLCG1,PIK3R1,CBL,SRC,PTPN11,GRB2
10	Pathway	hsa04012	ErbB signaling pathway	KEGG pathway	0	22	87	ABL1,CDKN1B,SOS1,MAPK9,PRKCG,PRKCA,PRKCB,SHC1,ARAF,GAB1,PLCG1,PIK3R1,BAD,RAF1,JUN,BRAF,PAK1,PAK4,CBL,SRC,EGFR,GRB2
11	Pathway	P00021	FGF signaling pathway	PantherDB	0	24	110	YWHAQ,SOS1,YWHAH,YWHAG,YWHAZ,YWHAE,MAPK9,PRKCZ,PRKCQ,PRKCG,PRKCD,PRKCA,PRKCB,SHC1,MAP3K3,ARAF,PLCG1,MAPK14,PIK3C3,SFN,RAF1,MAP3K2,PTPN11,GRB2
12	Pathway	PW:0000143	insulin signaling	Pathway Ontology	0	13	27	SOS1,PRKCQ,PRKCG,PRKCA,PRKCB,SHC1,PIK3R1,IRS1,IRS2,SRC,PTPN1,PTPN11,GRB2
13	Pathway	fgf_pathway	FGF signaling pathway	NCI-Nature Curated	0	17	54	SOS1,HGF,SHC1,GAB1,CTNND1,MET,PLCG1,PIK3R1,JUN,PAK4,CBL,CTTN,SRC,SPP1,PTPN11,CDH1,GRB2
14	Pathway	erbb1_internalization_pathway	Internalization of ErbB1	NCI-Nature Curated	0	15	40	SOS1,ARHGEF7,UBE2D1,UBE2D3,UBE2D2,HGS,PIK3R1,USP8,RAF1,SH3KBP1,LRIG1,CBL,SRC,EGFR,GRB2
15	Pathway	REACTOME_SIGNALING_BY_EGFR	Genes involved in Signaling by EGFR	MSigDB: C2.cp - Reactome	0	16	48	SOS1,ARHGEF7,SHC1,CLTC,GAB1,PLCG1,HGS,PIK3R1,RAF1,SH3KBP1,LRIG1,CBL,SRC,PTPN11,EGFR,GRB2
16	Pathway	REACTOME_SIGNALLING_BY_NGF	Genes involved in Signalling by NGF	MSigDB: C2.cp - Reactome	0	31	215	ARHGEF16,MAPKAP1,CDKN1B,SOS1,YWHAE,PRKCD,ARHGEF7,SHC1,CLTC,VAV1,AKAP13,FOXO1,FOXO3,ARHGEF2,TSC2,PLCG1,MAPK14,PIK3R1,BAD,TIAM1,RAF1,BRAF,IRS1,ARHGEF6,CASP3,AKT1S1,IRS2,SRC,GSK3A,STAT3,GRB2
17	Pathway	cdc42_pathway	CDC42 signaling events	NCI-Nature Curated	0	18	70	CFL1,MAPK9,PRKCZ,ARHGEF7,CTNNB1,MAPK14,PIK3R1,BAIAP2,TIAM1,RAF1,JUN,BRAF,PAK1,PAK4,ARHGEF6,CBL,SRC,CDH1
18	Pathway	REACTOME_TRKA_SIGNALLING_FROM_THE_PLASMA_MEMBRANE	Genes involved in TRKA signalling from the plasma membrane	MSigDB: C2.cp - Reactome	0	21	103	MAPKAP1,CDKN1B,SOS1,PRKCD,SHC1,FOXO1,FOXO3,TSC2,PLCG1,MAPK14,PIK3R1,BAD,RAF1,BRAF,IRS1,AKT1S1,IRS2,SRC,GSK3A,STAT3,GRB2
19	Pathway	a6b1_a6b4_integrin_pathway	a6b1 and a6b4 Integrin signaling	NCI-Nature Curated	0	14	43	YWHAQ,YWHAH,YWHAG,YWHAZ,YWHAE,PRKCA,SHC1,MET,PIK3R1,SFN,ITGB4,EGFR,CDH1,GRB2
20	Pathway	hsa05223	Non-small cell lung cancer	KEGG pathway	0	15	54	SOS1,PRKCG,PRKCA,PRKCB,ARAF,FOXO3,PLCG1,PIK3R1,BAD,RAF1,TP53,BRAF,STK4,EGFR,GRB2
21	Pathway	nfat_3pathway	Role of Calcineurin-dependent NFAT signaling in lymphocytes	NCI-Nature Curated	0	15	54	YWHAQ,YWHAH,YWHAG,YWHAZ,YWHAE,MAPK9,PRKCZ,PRKCQ,PRKCG,PRKCD,PRKCA,MAPK14,BAD,SFN,CASP3
22	Pathway	ST_PHOSPHOINOSITIDE_3_KINASE_PATHWAY	PI3K Pathway	MSigDB: C2.cp - Signaling Transduction KE	1e-06	12	33	YWHAQ,SOS1,YWHAH,YWHAG,YWHAZ,YWHAE,SHC1,BAD,SFN,INPP5D,GSK3A,GRB2
23	Pathway	pdgfrbpathway	PDGFR-beta signaling pathway	NCI-Nature Curated	1e-06	15	57	ABL1,SOS1,PRKCD,SHC1,GAB1,PLCG1,PIK3R1,LRP1,CBL,SRC,PTPN1,PTPN11,STAT3,PTPRJ,GRB2
24	Pathway	P00005	Angiogenesis	PantherDB	1e-06	24	155	SOS1,PRKCZ,PRKCQ,PRKCG,PRKCD,PRKCA,PRKCB,SHC1,ARAF,CTNNB1,PLCG1,MAPK14,PIK3C3,PIK3R1,BAD,RAF1,JUN,BRAF,PAK1,SRC,PTPN11,PTPRB,STAT3,GRB2
25	Pathway	P00033	Insulin/IGF pathway-protein kinase B signaling cascade	PantherDB	1e-06	12	35	MDM4,IGF1R,FOXO3,TSC1,TSC2,PIK3C3,PIK3R1,IRS1,INPPL1,IRS4,IRS2,GSK3A
26	Pathway	erbb2erbb3pathway	ErbB2/ErbB3 signaling events	NCI-Nature Curated	1e-06	13	43	SOS1,MAPK9,SHC1,PIK3R1,USP8,BAD,RAF1,JUN,DOCK7,SRC,PTPN11,STAT3,GRB2
27	Pathway	BIOCARTA_PYK2_PATHWAY	Links between Pyk2 and Map Kinases	MSigDB: C2.cp - BioCarta	2e-06	11	29	SOS1,PRKCA,PRKCB,SHC1,PLCG1,MAPK14,RAF1,JUN,PAK1,SRC,GRB2
28	Pathway	hsa05131	Pathogenic Escherichia coli infection - EPEC	KEGG pathway	2e-06	14	52	ABL1,YWHAQ,YWHAZ,PRKCA,CTNNB1,TUBB2A,TUBA4A,ARHGEF2,TUBB4,TUBB,TUBA1A,CTTN,KRT18,CDH1
29	Pathway	hsa05130	Pathogenic Escherichia coli infection - EHEC	KEGG pathway	2e-06	14	52	ABL1,YWHAQ,YWHAZ,PRKCA,CTNNB1,TUBB2A,TUBA4A,ARHGEF2,TUBB4,TUBB,TUBA1A,CTTN,KRT18,CDH1
30	Pathway	BIOCARTA_CBL_PATHWAY	CBL mediated ligand-induced downregulation of EGF receptors	MSigDB: C2.cp - BioCarta	2e-06	8	13	PRKCA,PRKCB,MET,SH3KBP1,CBL,SRC,EGFR,GRB2
31	Pathway	trkrpathway	Neurotrophic factor-mediated Trk receptor signaling	NCI-Nature Curated	2e-06	15	62	ABL1,SOS1,GAB2,PRKCZ,SHC1,GAB1,PLCG1,PIK3R1,DNAJA3,NEDD4L,TIAM1,PAK1,PTPN11,STAT3,GRB2
32	Pathway	BIOCARTA_MET_PATHWAY	Signaling of Hepatocyte Growth Factor Receptor	MSigDB: C2.cp - BioCarta	2e-06	12	37	SOS1,HGF,GAB1,MET,PIK3R1,RAF1,JUN,PAK1,SRC,PTPN11,STAT3,GRB2
33	Pathway	BIOCARTA_TPO_PATHWAY	TPO Signaling Pathway	MSigDB: C2.cp - BioCarta	3e-06	10	24	SOS1,PRKCA,PRKCB,SHC1,PLCG1,PIK3R1,RAF1,JUN,STAT3,GRB2
34	Pathway	lkb1_pathway	LKB1 signaling events	NCI-Nature Curated	3e-06	13	46	YWHAQ,YWHAH,YWHAG,YWHAZ,YWHAE,ESR1,TSC1,TSC2,SFN,TP53,CRTC2,AKT1S1,MARK2
35	Pathway	il6_7pathway	IL6-mediated signaling events	NCI-Nature Curated	3e-06	13	46	SOS1,GAB2,PRKCD,VAV1,GAB1,FOXO1,MAPK14,PIK3R1,JUN,PAK1,PTPN11,STAT3,GRB2
36	Pathway	BIOCARTA_EGF_PATHWAY	EGF Signaling Pathway	MSigDB: C2.cp - BioCarta	4e-06	11	31	SOS1,PRKCA,PRKCB,SHC1,PLCG1,PIK3R1,RAF1,JUN,EGFR,STAT3,GRB2
37	Pathway	il2_1pathway	IL2-mediated signaling events	NCI-Nature Curated	4e-06	14	55	SOS1,GAB2,MAPK9,PRKCB,SHC1,MAPK14,PIK3R1,RAF1,JUN,IRS1,IRS2,PTPN11,STAT3,GRB2
38	Pathway	ret_pathway	Signaling events regulated by Ret tyrosine kinase	NCI-Nature Curated	5e-06	12	39	SOS1,PRKCA,SHC1,GAB1,PIK3R1,JUN,IRS1,PAK1,IRS2,SRC,PTPN11,GRB2
39	Pathway	erbb1_receptor_proximal_pathway	EGF receptor (ErbB1) signaling pathway	NCI-Nature Curated	1.1e-05	11	34	SOS1,GAB1,PLCG1,PIK3R1,PAK1,SRC,PTPN1,PTPN11,EGFR,STAT3,GRB2
40	Pathway	P00056	VEGF signaling pathway	PantherDB	1.3e-05	14	60	PRKCZ,PRKCQ,PRKCG,PRKCD,PRKCA,PRKCB,ARAF,PLCG1,MAPK14,PIK3C3,PIK3R1,BAD,RAF1,BRAF
41	Pathway	mtor_4pathway	mTOR signaling pathway	NCI-Nature Curated	1.4e-05	15	70	YWHAQ,MAPKAP1,YWHAH,YWHAG,YWHAZ,YWHAE,PRKCA,TSC1,TSC2,SFN,RAF1,BRAF,IRS1,PAK1,AKT1S1
42	Pathway	BIOCARTA_IGF1_PATHWAY	IGF-1 Signaling Pathway	MSigDB: C2.cp - BioCarta	1.4e-05	9	21	SOS1,SHC1,IGF1R,PIK3R1,RAF1,JUN,IRS1,PTPN11,GRB2
43	Pathway	p38_mk2pathway	p38 signaling mediated by MAPKAP kinases	NCI-Nature Curated	1.4e-05	9	21	YWHAQ,YWHAH,YWHAG,YWHAZ,YWHAE,TSC2,MAPK14,SFN,RAF1
44	Pathway	REACTOME_DOWNSTREAM_SIGNALING_OF_ACTIVATED_FGFR	Genes involved in Downstream signaling of activated FGFR	MSigDB: C2.cp - Reactome	1.6e-05	12	43	SOS1,SHC1,GAB1,PLCG1,PIK3C3,PIK3R1,IRS1,IRS2,SRC,PTPN11,GRB2,PIK3R4
45	Pathway	kitpathway	Signaling events mediated by Stem cell factor receptor (c-Kit)	NCI-Nature Curated	1.8e-05	13	52	SOS1,SHC1,VAV1,GAB1,FOXO3,PIK3R1,BAD,RAF1,CBL,PTPN11,STAT3,GRB2,PTPRO
46	Pathway	P00047	PDGF signaling pathway	PantherDB	2.7e-05	20	131	SOS1,GAB2,SRGAP3,PRKCA,SHC1,VAV1,ARAF,GAB1,PLCG1,PIK3C3,PIK3R1,BAD,SRGAP2,RAF1,JUN,BRAF,MAP3K2,GSK3A,STAT3,GRB2
47	Pathway	REACTOME_PI3K_AKT_SIGNALLING	Genes involved in PI3K/AKT signalling	MSigDB: C2.cp - Reactome	3.1e-05	11	37	MAPKAP1,CDKN1B,FOXO1,FOXO3,TSC2,PIK3R1,BAD,IRS1,AKT1S1,IRS2,GSK3A
48	Pathway	hsa04510	Focal adhesion	KEGG pathway	3.4e-05	25	201	SOS1,MAPK9,PRKCG,PRKCA,PRKCB,HGF,SHC1,VAV1,IGF1R,CTNNB1,FLNA,MET,PIK3R1,BAD,RAF1,JUN,BRAF,ITGB4,PAK1,PAK4,PPP1R12A,SRC,SPP1,EGFR,GRB2
49	Pathway	BIOCARTA_IGF1R_PATHWAY	Multiple antiapoptotic pathways from IGF-1R signaling lead to BAD phosphorylation	MSigDB: C2.cp - BioCarta	3.7e-05	9	23	SOS1,YWHAH,SHC1,IGF1R,PIK3R1,BAD,RAF1,IRS1,GRB2
50	Pathway	hsa05220	Chronic myeloid leukemia	KEGG pathway	3.7e-05	15	75	ABL1,CDKN1B,SOS1,GAB2,SHC1,ARAF,PIK3R1,BAD,BCR,RAF1,TP53,BRAF,CBL,PTPN11,GRB2
51	Pathway	hsa05214	Glioma	KEGG pathway	3.9e-05	14	65	SOS1,PRKCG,PRKCA,PRKCB,SHC1,IGF1R,ARAF,PLCG1,PIK3R1,RAF1,TP53,BRAF,EGFR,GRB2
52	Pathway	BIOCARTA_TRKA_PATHWAY	Trka Receptor Signaling Pathway	MSigDB: C2.cp - BioCarta	4e-05	7	12	SOS1,PRKCA,PRKCB,SHC1,PLCG1,PIK3R1,GRB2
53	Pathway	hsa04520	Adherens junction	KEGG pathway	4.5e-05	15	76	FARP2,IGF1R,CTNND1,CTNNB1,MET,MLLT4,BAIAP2,LMO7,SRC,PTPN1,EGFR,CDH1,PTPRB,PARD3,PTPRJ
54	Pathway	BIOCARTA_SPRY_PATHWAY	Sprouty regulation of tyrosine kinase signals	MSigDB: C2.cp - BioCarta	6.5e-05	8	18	SOS1,SHC1,RAF1,CBL,SRC,EGFR,PTPRB,GRB2
55	Pathway	ST_INTEGRIN_SIGNALING_PATHWAY	Integrin Signaling Pathway	MSigDB: C2.cp - Signaling Transduction KE	6.5e-05	15	78	ABL1,SOS1,MAPK9,ARHGEF7,SHC1,PLCG1,CSE1L,RAF1,BRAF,P4HB,PAK1,PAK4,ARHGEF6,SRC,GRB2
56	Pathway	hsa04910	Insulin signaling pathway	KEGG pathway	6.5e-05	20	138	SOS1,MAPK9,PRKCZ,SHC1,PPP1R3D,ARAF,FOXO1,TSC1,TSC2,PIK3R1,BAD,RAF1,BRAF,IRS1,INPP5D,IRS4,CBL,IRS2,PTPN1,GRB2
57	Pathway	P04393	Ras Pathway	PantherDB	7.2e-05	14	68	SOS1,MAPK9,SHC1,ARAF,MAPK14,PIK3C3,TIAM1,RAF1,JUN,BRAF,PAK1,GSK3A,STAT3,GRB2
58	Pathway	BIOCARTA_PDGF_PATHWAY	PDGF Signaling Pathway	MSigDB: C2.cp - BioCarta	7.8e-05	10	32	SOS1,PRKCA,PRKCB,SHC1,PLCG1,PIK3R1,RAF1,JUN,STAT3,GRB2
59	Pathway	ecadherin_stabilization_pathway	Stabilization and expansion of the E-cadherin adherens junction	NCI-Nature Curated	0.000101	11	41	LIMA1,HGF,NCKAP1,IGF1R,CTNND1,CTNNB1,MET,GIT1,CYFIP2,EGFR,CDH1
60	Pathway	epopathway	EPO signaling pathway	NCI-Nature Curated	0.000108	10	33	SOS1,SHC1,GAB1,PLCG1,MAPK14,PIK3R1,CBL,IRS2,PTPN11,GRB2
61	Pathway	P00010	B cell activation	PantherDB	0.000138	13	61	SOS1,MAPK9,PRKCD,PRKCB,VAV1,MAP3K3,ARAF,MAPK14,RAF1,JUN,MAP3K2,PTPRC,GRB2
62	Pathway	BIOCARTA_AT1R_PATHWAY	Angiotensin II mediated activation of JNK Pathway via Pyk2 dependent signaling	MSigDB: C2.cp - BioCarta	0.000149	10	34	SOS1,PRKCA,PRKCB,SHC1,RAF1,JUN,PAK1,SRC,EGFR,GRB2
63	Pathway	hsa05213	Endometrial cancer	KEGG pathway	0.000164	12	52	SOS1,ARAF,FOXO3,CTNNB1,PIK3R1,BAD,RAF1,TP53,BRAF,EGFR,CDH1,GRB2
64	Pathway	hsa05210	Colorectal cancer	KEGG pathway	0.000182	15	84	SOS1,MAPK9,IGF1R,ARAF,CTNNB1,MET,PIK3R1,BAD,RAF1,JUN,TP53,BRAF,CASP3,EGFR,GRB2
65	Pathway	SIG_IL4RECEPTOR_IN_B_LYPHOCYTES	Genes related to IL4 rceptor signaling in B lymphocytes	MSigDB: C2.cp - Signaling Gateway	0.000187	9	27	SOS1,SHC1,PIK3R1,BAD,RAF1,IRS1,IRS2,GSK3A,GRB2
66	Pathway	P00006	Apoptosis signaling pathway	PantherDB	0.000189	17	108	HSPA8,HSPA1A,HSPA1B,TNFSF10,MAPK9,PRKCQ,PRKCG,PRKCD,PRKCA,PRKCB,FAS,BAG1,BAD,DAXX,JUN,TP53,CASP3
67	Pathway	BIOCARTA_BCR_PATHWAY	BCR Signaling Pathway	MSigDB: C2.cp - BioCarta	0.000202	10	35	SOS1,PRKCA,PRKCB,SHC1,VAV1,PLCG1,MAPK14,RAF1,JUN,GRB2
68	Pathway	tcr_pathway	TCR signaling in naïve CD4+ T cells	NCI-Nature Curated	0.000206	13	63	SOS1,GAB2,PRKCQ,PRKCA,PRKCB,SHC1,VAV1,FLNA,PLCG1,CBL,PTPN11,PTPRC,GRB2
69	Pathway	rac1_pathway	RAC1 signaling pathway	NCI-Nature Curated	0.000256	12	54	CFL1,MAPK9,NCKAP1,CTNNB1,MAPK14,BAIAP2,RACGAP1,JUN,PAK1,CYFIP2,CDH1,STAT3
70	Pathway	BIOCARTA_GH_PATHWAY	Growth Hormone Signaling Pathway	MSigDB: C2.cp - BioCarta	0.000267	9	28	SOS1,PRKCA,PRKCB,SHC1,PLCG1,PIK3R1,RAF1,IRS1,GRB2
71	Pathway	ecadherin_keratinocyte_pathway	E-cadherin signaling in keratinocytes	NCI-Nature Curated	0.000275	8	21	CTNND1,CTNNB1,PLCG1,PIK3R1,PAK1,SRC,EGFR,CDH1
72	Pathway	BIOCARTA_KERATINOCYTE_PATHWAY	Keratinocyte Differentiation	MSigDB: C2.cp - BioCarta	0.000365	11	46	PRKCQ,PRKCG,PRKCD,PRKCA,PRKCB,FAS,MAPK14,DAXX,RAF1,JUN,EGFR
73	Pathway	SIG_BCR_SIGNALING_PATHWAY	Members of the BCR signaling pathway	MSigDB: C2.cp - Signaling Gateway	0.000365	11	46	SOS1,SHC1,VAV1,PIK3R1,BAD,BCR,RAF1,INPP5D,GSK3A,PTPRC,GRB2
74	Pathway	BIOCARTA_HER2_PATHWAY	Role of ERBB2 in Signal Transduction and Oncology	MSigDB: C2.cp - BioCarta	0.000418	8	22	SOS1,ESR1,SHC1,PIK3R1,RAF1,EGFR,STAT3,GRB2
75	Pathway	BIOCARTA_INSULIN_PATHWAY	Insulin Signaling Pathway	MSigDB: C2.cp - BioCarta	0.000418	8	22	SOS1,SHC1,PIK3R1,RAF1,JUN,IRS1,PTPN11,GRB2
76	Pathway	hsa05200	Pathways in cancer	KEGG pathway	0.000534	31	330	ABL1,CDKN1B,SOS1,MAPK9,PRKCG,PRKCA,PRKCB,HGF,IGF1R,ARAF,FAS,FOXO1,CTNNB1,MET,PLCG1,PIK3R1,BAD,DAPK3,BCR,RAF1,JUN,TP53,BRAF,STK4,CBL,CASP3,ZBTB16,EGFR,CDH1,STAT3,GRB2
77	Pathway	ecadherin_nascentaj_pathway	E-cadherin signaling in the nascent adherens junction	NCI-Nature Curated	0.000615	10	39	NCKAP1,CTNND1,CTNNB1,PIK3R1,TIAM1,PAK1,CYFIP2,CTTN,SRC,CDH1
78	Pathway	REACTOME_GAB1_SIGNALOSOME	Genes involved in Gab1 signalosome	MSigDB: C2.cp - Reactome	0.000662	6	11	GAB1,PIK3R1,SRC,PTPN11,EGFR,GRB2
79	Pathway	fcer1pathway	Fc-epsilon receptor I signaling in mast cells	NCI-Nature Curated	0.000713	12	59	SOS1,GAB2,PRKCB,SHC1,VAV1,PLCG1,PIK3R1,RAF1,JUN,CBL,PTPN11,GRB2
80	Pathway	foxopathway	FoxO family signaling	NCI-Nature Curated	0.000725	11	49	YWHAQ,CDKN1B,YWHAH,YWHAG,YWHAZ,YWHAE,MAPK9,FOXO1,FOXO3,CTNNB1,SFN
81	Pathway	hsa04530	Tight junction	KEGG pathway	0.000843	18	133	PRKCZ,PRKCQ,PRKCG,PRKCD,PRKCA,PRKCB,CTNNB1,MLLT4,TJP2,MYH10,EPB41L3,ZAK,CGN,EPB41,EPB41L2,CTTN,SRC,PARD3
82	Pathway	hsa05211	Renal cell carcinoma	KEGG pathway	0.000885	13	71	SOS1,HGF,ARAF,GAB1,MET,PIK3R1,RAF1,JUN,BRAF,PAK1,PAK4,PTPN11,GRB2
83	Pathway	nephrin_neph1_pathway	Nephrin/Neph1 signaling in the kidney podocyte	NCI-Nature Curated	0.000955	9	32	MAPK9,PRKCZ,ARRB2,PLCG1,PIK3R1,BAD,JUN,PAK1,GRB2
84	Pathway	P00053	T cell activation	PantherDB	0.00096	14	83	SOS1,MAPK9,PRKCQ,VAV1,ARAF,PLCG1,PIK3C3,PIK3R1,RAF1,JUN,BRAF,PAK1,PTPRC,GRB2
85	Pathway	BIOCARTA_NGF_PATHWAY	Nerve growth factor pathway (NGF)	MSigDB: C2.cp - BioCarta	0.00132	7	18	SOS1,SHC1,PLCG1,PIK3R1,RAF1,JUN,GRB2
86	Pathway	epha2_fwdpathway	EPHA2 forward signaling	NCI-Nature Curated	0.00132	7	18	PIK3R1,TIAM1,INPPL1,PAK1,CBL,SRC,GRB2
87	Pathway	insulin_pathway	Insulin Pathway	NCI-Nature Curated	0.001634	10	43	SOS1,PRKCZ,SHC1,FOXO3,PIK3R1,IRS1,CBL,PTPN1,PTPN11,GRB2
88	Pathway	pi3kcipathway	Class I PI3K signaling events	NCI-Nature Curated	0.002032	11	54	SOS1,ARHGEF7,VAV1,FOXO3,PLCG1,PIK3R1,TIAM1,INPPL1,PAK1,ARHGEF6,SRC
89	Pathway	hsa04664	Fc epsilon RI signaling pathway	KEGG pathway	0.002686	13	78	SOS1,GAB2,MAPK9,PRKCD,PRKCA,PRKCB,VAV1,PLCG1,MAPK14,PIK3R1,RAF1,INPP5D,GRB2
90	Pathway	ncadherinpathway	N-cadherin signaling events	NCI-Nature Curated	0.002826	9	36	CNR1,CTNND1,CTNNB1,PLCG1,PIK3R1,KIF5B,PAK1,CTTN,PTPN1
91	Pathway	P00003	Alzheimer disease-amyloid secretase pathway	PantherDB	0.00296	12	67	KLC4,KLC3,MAPK9,PRKCZ,PRKCQ,PRKCG,PRKCD,PRKCA,PRKCB,MAPK14,KLC1,KLC2
92	Pathway	hsa04540	Gap junction	KEGG pathway	0.003	14	91	SOS1,PRKCG,PRKCA,PRKCB,TUBB2A,TUBA4A,TUBB4,RAF1,TUBB,MAP3K2,TUBA1A,SRC,EGFR,GRB2
93	Pathway	hsa04010	MAPK signaling pathway	KEGG pathway	0.003088	26	271	HSPA8,HSPA1A,HSPA1B,SOS1,MAPK9,PRKCG,PRKCA,PRKCB,MAP3K3,FAS,ARRB1,ARRB2,FLNA,MAPK14,DAXX,RAF1,JUN,TP53,BRAF,PAK1,STK4,MAP3K2,CASP3,ZAK,EGFR,GRB2
94	Pathway	BIOCARTA_ERK_PATHWAY	Erk1/Erk2 Mapk Signaling pathway	MSigDB: C2.cp - BioCarta	0.003373	8	28	SOS1,SHC1,IGF1R,RAF1,SRC,EGFR,STAT3,GRB2
95	Pathway	REACTOME_AXON_GUIDANCE	Genes involved in Axon guidance	MSigDB: C2.cp - Reactome	0.003445	19	161	ABL1,SOS1,FARP2,CFL1,SRGAP3,PLXNB3,PLXNB1,MET,CLASP1,SRGAP2,RAF1,PAK1,PAK4,MYH10,CLASP2,SPTBN1,SRC,PTPRC,GRB2
96	Pathway	BIOCARTA_TCR_PATHWAY	T Cell Receptor Signaling Pathway	MSigDB: C2.cp - BioCarta	0.00389	10	47	SOS1,PRKCA,PRKCB,SHC1,VAV1,PLCG1,PIK3R1,RAF1,JUN,GRB2
97	Pathway	p53regulationpathway	p53 pathway	NCI-Nature Curated	0.004257	11	58	ABL1,CHEK1,MAPK9,PRKCD,MDM4,UBE2D1,CSE1L,MAPK14,DAXX,PRMT5,TP53
98	Pathway	BIOCARTA_TFF_PATHWAY	Trefoil Factors Initiate Mucosal Healing	MSigDB: C2.cp - BioCarta	0.004397	7	21	SOS1,SHC1,CTNNB1,PIK3R1,BAD,EGFR,GRB2
99	Pathway	insulin_glucose_pathway	Insulin-mediated glucose transport	NCI-Nature Curated	0.004516	8	29	YWHAQ,YWHAH,YWHAG,YWHAZ,YWHAE,PRKCZ,TBC1D4,SFN
100	Pathway	BIOCARTA_IL2RB_PATHWAY	IL-2 Receptor Beta Chain in T cell Activation	MSigDB: C2.cp - BioCarta	0.004596	9	38	SOS1,SHC1,FAS,PIK3R1,BAD,RAF1,IRS1,CBL,GRB2
101	Pathway	il2_pi3kpathway	IL2 signaling events mediated by PI3K	NCI-Nature Curated	0.004596	9	38	SOS1,GAB2,PRKCZ,SHC1,FOXO3,PIK3R1,PAK1,PTPN11,GRB2
102	Pathway	hsa04650	Natural killer cell mediated cytotoxicity	KEGG pathway	0.005138	17	136	TNFSF10,SOS1,PRKCG,PRKCA,PRKCB,SHC1,VAV1,ARAF,FAS,PLCG1,PIK3R1,RAF1,BRAF,PAK1,CASP3,PTPN11,GRB2
103	Pathway	BIOCARTA_FCER1_PATHWAY	Fc Epsilon Receptor I Signaling in Mast Cells	MSigDB: C2.cp - BioCarta	0.00579	9	39	SOS1,PRKCB,SHC1,VAV1,PLCG1,PIK3R1,RAF1,JUN,GRB2
104	Pathway	avb3_integrin_pathway	Integrins in angiogenesis	NCI-Nature Curated	0.005795	10	49	CDKN1B,IGF1R,PIK3R1,PI4KB,IRS1,PAK1,CBL,SRC,SPP1,PTPN11
105	Pathway	BIOCARTA_IL6_PATHWAY	IL 6 signaling pathway	MSigDB: C2.cp - BioCarta	0.006254	7	22	SOS1,SHC1,RAF1,JUN,PTPN11,STAT3,GRB2
106	Pathway	P00036	Interleukin signaling pathway	PantherDB	0.006482	14	97	CDKN1B,SOS1,SHC1,MAP3K3,ARAF,FOXO3,BAD,RAF1,BRAF,IRS1,MAP3K2,IRS2,STAT3,GRB2
107	Pathway	REACTOME_CELL_DEATH_SIGNALLING_VIA_NRAGE_NRIF_AND_NADE	Genes involved in Cell death signalling via NRAGE, NRIF and NADE	MSigDB: C2.cp - Reactome	0.007106	11	61	ARHGEF16,SOS1,YWHAE,ARHGEF7,VAV1,AKAP13,ARHGEF2,BAD,TIAM1,ARHGEF6,CASP3
108	Pathway	rac1_reg_pathway	Regulation of RAC1 activity	NCI-Nature Curated	0.00724	9	40	SOS1,ARHGEF7,VAV1,ARHGEF2,TIAM1,RACGAP1,BCR,PAK1,ARHGEF6
109	Pathway	cxcr4_pathway	CXCR4-mediated signaling events	NCI-Nature Curated	0.007324	14	98	MAPKAP1,CFL1,PRKCZ,VAV1,ARRB2,FOXO1,HGS,PIK3R1,BAD,PAK1,SRC,PTPN11,PTPRC,STAT3
110	Pathway	REACTOME_LOSS_OF_NLP_FROM_MITOTIC_CENTROSOMES	Genes involved in Loss of Nlp from mitotic centrosomes	MSigDB: C2.cp - Reactome	0.008369	11	62	YWHAG,YWHAE,CEP250,TUBA4A,CENPJ,CLASP1,TUBB4,DYNC1H1,TUBB,NDE1,TUBA1A
111	Pathway	BIOCARTA_GLEEVEC_PATHWAY	Inhibition of Cellular Proliferation by Gleevec	MSigDB: C2.cp - BioCarta	0.008718	7	23	SOS1,PIK3R1,BAD,BCR,RAF1,JUN,GRB2
112	Pathway	REACTOME_SIGNALING_BY_ROBO_RECEPTOR	Genes involved in Signaling by Robo receptor	MSigDB: C2.cp - Reactome	0.010081	8	32	ABL1,SOS1,SRGAP3,CLASP1,SRGAP2,PAK1,PAK4,CLASP2
113	Pathway	P00049	Parkinson disease	PantherDB	0.010624	13	88	YWHAQ,HSPA8,HSPA9,HSPA1A,HSPA1B,YWHAH,YWHAG,YWHAZ,YWHAE,MAPK9,MAPK14,SFN,SRC
114	Pathway	vegfr1_2_pathway	Signaling events mediated by VEGFR1 and VEGFR2	NCI-Nature Curated	0.011492	11	64	SOS1,PRKCA,SHC1,GAB1,CTNNB1,PLCG1,PIK3R1,PAK1,SRC,PTPN11,GRB2
115	Pathway	REACTOME_EGFR_DOWNREGULATION	Genes involved in EGFR downregulation	MSigDB: C2.cp - Reactome	0.011936	7	24	ARHGEF7,CLTC,HGS,SH3KBP1,CBL,EGFR,GRB2
116	Pathway	PW:0000007	mitogen activated protein kinase signaling	Pathway Ontology	0.011936	7	24	MAPK9,SHC1,TSC2,MAPK14,TP53,CASP3,GRB2
117	Pathway	hsa04110	Cell cycle	KEGG pathway	0.013431	15	117	ABL1,CHEK1,YWHAQ,CDKN1B,YWHAH,YWHAG,YWHAZ,YWHAE,PRKDC,WEE1,MCM5,SFN,SMC1A,TP53,SMC1B
118	Pathway	BIOCARTA_BIOPEPTIDES_PATHWAY	Bioactive Peptide Induced Signaling Pathway	MSigDB: C2.cp - BioCarta	0.013591	9	43	SOS1,PRKCA,PRKCB,SHC1,PLCG1,MAPK14,RAF1,STAT3,GRB2
119	Pathway	hsa05215	Prostate cancer	KEGG pathway	0.013643	13	90	CDKN1B,SOS1,IGF1R,ARAF,FOXO1,CTNNB1,PIK3R1,BAD,RAF1,TP53,BRAF,EGFR,GRB2
120	Pathway	REACTOME_G_ALPHA_12_13_SIGNALLING_EVENTS	Genes involved in G alpha (12/13) signalling events	MSigDB: C2.cp - Reactome	0.014413	10	54	ARHGEF16,SOS1,ARHGEF7,VAV1,AKAP13,PLXNB1,ARHGEF2,PIK3R1,TIAM1,ARHGEF6
121	Pathway	tgfbrpathway	TGF-beta receptor signaling	NCI-Nature Curated	0.014413	10	54	SOS1,YWHAE,SHC1,ARRB2,CTNNB1,NEDD4L,DAXX,YAP1,SPTBN1,GRB2
122	Pathway	ST_G_ALPHA_I_PATHWAY	G alpha i Pathway	MSigDB: C2.cp - Signaling Transduction KE	0.016354	8	34	SOS1,SHC1,RAF1,BRAF,SRC,EGFR,STAT3,GRB2
123	Pathway	ST_T_CELL_SIGNAL_TRANSDUCTION	T Cell Signal Transduction	MSigDB: C2.cp - Signaling Transduction KE	0.016559	9	44	SOS1,VAV1,PLCG1,RAF1,PAK1,PAK4,CBL,PTPRC,GRB2
124	Pathway	txa2pathway	Thromboxane A2 receptor signaling	NCI-Nature Curated	0.017069	10	55	PRKCZ,PRKCQ,PRKCG,PRKCD,PRKCA,ARRB2,MAPK14,PAK1,SRC,EGFR
125	Pathway	REACTOME_IRS_RELATED_EVENTS	Genes involved in IRS-related events	MSigDB: C2.cp - Reactome	0.017249	12	79	SOS1,GAB1,TSC1,TSC2,PIK3C3,PIK3R1,RAF1,IRS1,IRS2,PTPN11,GRB2,PIK3R4
126	Pathway	REACTOME_SIGNAL_ATTENUATION	Genes involved in Signal attenuation	MSigDB: C2.cp - Reactome	0.018408	5	11	SOS1,SHC1,IRS1,IRS2,GRB2
127	Pathway	REACTOME_DOWN_STREAM_SIGNAL_TRANSDUCTION	Genes involved in Down-stream signal transduction	MSigDB: C2.cp - Reactome	0.020551	8	35	SOS1,PLCG1,PIK3R1,RAF1,SRC,PTPN11,STAT3,GRB2
128	Pathway	hsa04810	Regulation of actin cytoskeleton	KEGG pathway	0.021134	21	215	SOS1,CFL1,ARHGEF7,NCKAP1,VAV1,ARAF,PIK3R1,BAIAP2,TIAM1,RAF1,BRAF,ITGB4,GIT1,PAK1,PAK4,ARHGEF6,MYH10,CYFIP2,PPP1R12A,CYFIP1,EGFR
129	Pathway	BIOCARTA_PTEN_PATHWAY	PTEN dependent cell cycle arrest and apoptosis	MSigDB: C2.cp - BioCarta	0.021522	6	18	CDKN1B,SOS1,SHC1,FOXO3,PIK3R1,GRB2
130	Pathway	p53downstreampathway	Direct p53 effectors	NCI-Nature Curated	0.023019	16	137	PRMT1,HSPA1A,HSPA1B,HGF,FAS,MET,TSC2,CSE1L,DDX5,SFN,NDRG1,JUN,TP53,TP53BP2,SPP1,EGFR
131	Pathway	hsa04660	T cell receptor signaling pathway	KEGG pathway	0.025309	14	109	SOS1,MAPK9,PRKCQ,VAV1,PLCG1,MAPK14,PIK3R1,RAF1,JUN,PAK1,PAK4,CBL,PTPRC,GRB2
132	Pathway	hsa05120	Epithelial cell signaling in Helicobacter pylori infection	KEGG pathway	0.027652	11	70	MAPK9,MET,PLCG1,MAPK14,JUN,GIT1,PAK1,CASP3,SRC,PTPN11,EGFR
133	Pathway	REACTOME_NRAGE_SIGNALS_DEATH_THROUGH_JNK	Genes involved in NRAGE signals death through JNK	MSigDB: C2.cp - Reactome	0.028976	9	47	ARHGEF16,SOS1,ARHGEF7,VAV1,AKAP13,ARHGEF2,BAD,TIAM1,ARHGEF6
134	Pathway	BIOCARTA_EPO_PATHWAY	EPO Signaling Pathway	MSigDB: C2.cp - BioCarta	0.03052	6	19	SOS1,SHC1,PLCG1,RAF1,JUN,GRB2
135	Pathway	PW:0000363	leptin system	Pathway Ontology	0.03064	5	12	IRS1,IRS2,PTPN1,PTPN11,STAT3
136	Pathway	REACTOME_GENES_INVOLVED_IN_APOPTOTIC_CLEAVAGE_OF_CELLULAR_PROTEINS	Genes involved in Apoptotic cleavage of cellular proteins	MSigDB: C2.cp - Reactome	0.031683	8	37	PRKCQ,PRKCD,ACIN1,VIM,CTNNB1,TJP2,CASP3,CDH1
137	Pathway	hsa05218	Melanoma	KEGG pathway	0.031701	11	71	HGF,IGF1R,ARAF,MET,PIK3R1,BAD,RAF1,TP53,BRAF,EGFR,CDH1
138	Pathway	REACTOME_G2_M_TRANSITION	Genes involved in G2/M Transition	MSigDB: C2.cp - Reactome	0.032464	12	84	YWHAG,YWHAE,WEE1,CEP250,TUBA4A,CENPJ,CLASP1,TUBB4,DYNC1H1,TUBB,NDE1,TUBA1A
139	Pathway	REACTOME_APOPTOTIC_EXECUTION_PHASE	Genes involved in Apoptotic execution phase	MSigDB: C2.cp - Reactome	0.034564	9	48	PRKCQ,PRKCD,ACIN1,VIM,CTNNB1,TJP2,DFFA,CASP3,CDH1
140	Pathway	REACTOME_CENTROSOME_MATURATION	Genes involved in Centrosome maturation	MSigDB: C2.cp - Reactome	0.036252	11	72	YWHAG,YWHAE,CEP250,TUBA4A,CENPJ,CLASP1,TUBB4,DYNC1H1,TUBB,NDE1,TUBA1A
141	Pathway	ST_JNK_MAPK_PATHWAY	JNK MAPK Pathway	MSigDB: C2.cp - Signaling Transduction KE	0.038907	8	38	MAPK9,SHC1,MAP3K3,GAB1,JUN,TP53,MAP3K2,ZAK
142	Pathway	REACTOME_PI3K_CASCADE	Genes involved in PI-3K cascade	MSigDB: C2.cp - Reactome	0.038907	8	38	GAB1,PIK3C3,PIK3R1,IRS1,IRS2,PTPN11,GRB2,PIK3R4
143	Pathway	BIOCARTA_MAPK_PATHWAY	MAPKinase Signaling Pathway	MSigDB: C2.cp - BioCarta	0.046324	12	87	MAPK9,SHC1,MAP3K3,ARAF,MAPK14,DAXX,RAF1,JUN,BRAF,PAK1,MAP3K2,GRB2
144	Pathway	ST_B_CELL_ANTIGEN_RECEPTOR	B Cell Antigen Receptor	MSigDB: C2.cp - Signaling Transduction KE	0.047453	8	39	SOS1,SHC1,VAV1,PIK3R1,BAD,BCR,RAF1,GRB2
145	Pathway	BIOCARTA_RB_PATHWAY	RB Tumor Suppressor/Checkpoint Signaling in response to DNA damage	MSigDB: C2.cp - BioCarta	0.048343	5	13	CHEK1,YWHAH,WEE1,MAPK14,TP53
146	Pathway	REACTOME_SOS_MEDIATED_SIGNALLING	Genes involved in SOS-mediated signalling	MSigDB: C2.cp - Reactome	0.048343	5	13	SOS1,RAF1,IRS1,IRS2,GRB2

## Sheet: IFN-ß results 
	Category	ID	Name	Source	P-value	Hit Count in Query List	Hit Count in Genome	Hit in Query List
1	Pathway	pdgfrbpathway	PDGFR-beta signaling pathway	NCI-Nature Curated	0	16	57	LYN,MYC,ABL1,LRP1,FGR,NCK1,FYN,SRC,PLCG1,RAC1,PRKCD,PIK3R1,STAT3,STAT1,GRB2,CSK
2	Pathway	REACTOME_TRAFFICKING_OF_AMPA_RECEPTORS	Genes involved in Trafficking of AMPA receptors	MSigDB: C2.cp - Reactome	0	13	30	GRIP2,MYO6,NSF,EPB41L1,GRIP1,AP2A2,DLG4,PRKCG,PRKCB,AP2M1,GRIA2,GRIA3,PICK1
3	Pathway	REACTOME_TRAFFICKING_OF_GLUR2_CONTAINING_AMPA_RECEPTORS	Genes involved in Trafficking of GluR2-containing AMPA receptors	MSigDB: C2.cp - Reactome	0	10	16	GRIP2,NSF,GRIP1,AP2A2,PRKCG,PRKCB,AP2M1,GRIA2,GRIA3,PICK1
4	Pathway	hsa05200	Pathways in cancer	KEGG pathway	0	28	330	MYC,TGFBR2,TGFBR1,SMAD2,ABL1,SMAD3,HSP90AB1,CRK,HSP90AA1,CREBBP,DVL2,DVL3,AXIN1,DVL1,JAK1,CASP3,EP300,RHOA,PLCG1,RAC1,PRKCG,PRKCB,PIK3R1,STAT3,STAT1,GRB2,MMP9,MMP2
5	Pathway	ptp1bpathway	Signaling events mediated by PTP1B	NCI-Nature Curated	0	13	51	CAPN1,LYN,CRK,FGR,FYN,TYK2,ITGB3,RHOA,SRC,PIK3R1,STAT3,GRB2,CSK
6	Pathway	P00005	Angiogenesis	PantherDB	0	19	155	CRK,DVL2,DVL3,AXIN1,DVL1,NCK1,JAK1,RHOA,RHOC,RHOB,SRC,PLCG1,PRKCG,PRKCD,PRKCB,PIK3R1,STAT3,STAT1,GRB2
7	Pathway	cxcr4_pathway	CXCR4-mediated signaling events	NCI-Nature Curated	0	16	98	LYN,CRK,FGR,GNB2L1,FYN,RHOA,RHOC,RHOB,SRC,RAC1,PIK3R1,STAT3,STAT1,STAT2,MMP9,CSK
8	Pathway	REACTOME_NEURORANSMITTER_RECEPTOR_BINDING_AND_DOWNSTREAM_TRANSMISSION_IN_THE_POSTSYNAPTIC_CELL	Genes involved in Neuroransmitter Receptor Binding And Downstream Transmission In The Postsynaptic Cell	MSigDB: C2.cp - Reactome	0	15	84	GRIP2,MYO6,NSF,EPB41L1,GRIP1,AP2A2,DLG4,PRKCG,PRKCB,AP2M1,GRIA2,GRIA3,PICK1,GRIN1,GRIN2D
9	Pathway	hsa04630	Jak-STAT signaling pathway	KEGG pathway	0	17	155	MYC,CREBBP,IFNB1,JAK1,TYK2,EP300,IFNA1,IFNAR2,IFNAR1,IFNA8,IFNA2,IFNA5,PIK3R1,STAT3,STAT1,GRB2,STAT2
10	Pathway	hsa04650	Natural killer cell mediated cytotoxicity	KEGG pathway	0	16	136	GZMB,IFNB1,FYN,CASP3,IFNA1,IFNAR2,PLCG1,IFNAR1,RAC1,IFNA8,PRKCG,IFNA2,PRKCB,IFNA5,PIK3R1,GRB2
11	Pathway	hsa05210	Colorectal cancer	KEGG pathway	0	13	84	MYC,TGFBR2,TGFBR1,SMAD2,SMAD3,DVL2,DVL3,AXIN1,DVL1,CASP3,RAC1,PIK3R1,GRB2
12	Pathway	REACTOME_TRANSMISSION_ACROSS_CHEMICAL_SYNAPSES	Genes involved in Transmission across Chemical Synapses	MSigDB: C2.cp - Reactome	0	15	130	GRIP2,MYO6,NSF,EPB41L1,GRIP1,AP2A2,DLG4,PRKCG,PRKCB,AP2M1,GRIA2,GRIA3,PICK1,GRIN1,GRIN2D
13	Pathway	ST_TYPE_I_INTERFERON_PATHWAY	Type I Interferon (alpha/beta IFN) Pathway	MSigDB: C2.cp - Signaling Transduction KE	0	6	8	IFNB1,JAK1,TYK2,IFNAR1,STAT1,STAT2
14	Pathway	lysophospholipid_pathway	LPA receptor mediated events	NCI-Nature Curated	1e-06	11	66	LYN,CRK,CASP3,RHOA,SRC,PLCG1,RAC1,PRKCD,PIK3R1,MMP9,MMP2
15	Pathway	glypican_1pathway	Glypican 1 network	NCI-Nature Curated	1e-06	8	27	LYN,TGFBR2,TGFBR1,SMAD2,FGR,APP,FYN,SRC
16	Pathway	REACTOME_PECAM1_INTERACTIONS	Genes involved in PECAM1 interactions	MSigDB: C2.cp - Reactome	3e-06	6	12	LYN,FYN,ITGB3,SRC,PLCG1,INPP5D
17	Pathway	BIOCARTA_EGF_PATHWAY	EGF Signaling Pathway	MSigDB: C2.cp - BioCarta	3e-06	8	31	JAK1,PLCG1,PRKCB,PIK3R1,STAT3,STAT1,GRB2,STAT2
18	Pathway	BIOCARTA_PDGF_PATHWAY	PDGF Signaling Pathway	MSigDB: C2.cp - BioCarta	4e-06	8	32	JAK1,PLCG1,PRKCB,PIK3R1,STAT3,STAT1,GRB2,STAT2
19	Pathway	il6_7pathway	IL6-mediated signaling events	NCI-Nature Curated	5e-06	9	46	MYC,JAK1,TYK2,RAC1,PRKCD,PIK3R1,STAT3,STAT1,GRB2
20	Pathway	vegfr1_2_pathway	Signaling events mediated by VEGFR1 and VEGFR2	NCI-Nature Curated	7e-06	10	64	HSP90AA1,NCK1,FYN,ITGB3,RHOA,SRC,PLCG1,RAC1,PIK3R1,GRB2
21	Pathway	hsa04310	Wnt signaling pathway	KEGG pathway	8e-06	14	152	MYC,SMAD2,SMAD3,CREBBP,DVL2,DVL3,AXIN1,DVL1,EP300,RHOA,RAC1,PRKCG,PRKCB,MMP7
22	Pathway	REACTOME_DOWN_STREAM_SIGNAL_TRANSDUCTION	Genes involved in Down-stream signal transduction	MSigDB: C2.cp - Reactome	9e-06	8	35	CRK,NCK1,SRC,PLCG1,PIK3R1,STAT3,STAT1,GRB2
23	Pathway	p75ntrpathway	p75(NTR)-mediated signaling	NCI-Nature Curated	1.1e-05	10	67	APP,CASP3,RHOA,RHOC,RHOB,RAC1,SQSTM1,PIK3R1,MMP7,MMP3
24	Pathway	tgfbrpathway	TGF-beta receptor signaling	NCI-Nature Curated	2.1e-05	9	54	TGFBR2,TGFBR1,SMAD2,SMAD3,DAB2,AXIN1,RHOA,SMURF2,GRB2
25	Pathway	pi3kcipathway	Class I PI3K signaling events	NCI-Nature Curated	2.1e-05	9	54	LYN,HSP90AA1,FGR,FYN,RHOA,SRC,PLCG1,RAC1,PIK3R1
26	Pathway	il2_1pathway	IL2-mediated signaling events	NCI-Nature Curated	2.5e-05	9	55	MYC,FYN,JAK1,RHOA,PRKCB,PIK3R1,STAT3,STAT1,GRB2
27	Pathway	hsa04520	Adherens junction	KEGG pathway	3.7e-05	10	76	TGFBR2,TGFBR1,SMAD2,SMAD3,CREBBP,FYN,EP300,RHOA,SRC,RAC1
28	Pathway	ephrinbrevpathway	Ephrin B reverse signaling	NCI-Nature Curated	4e-05	7	28	LYN,FGR,FYN,ITGB3,SRC,RAC1,PIK3R1
29	Pathway	ifngpathway	IFN-gamma pathway	NCI-Nature Curated	5.3e-05	8	43	CREBBP,CASP1,JAK1,EP300,PRKCD,PIK3R1,STAT3,STAT1
30	Pathway	PW:0000209	JAK-STAT signaling	Pathway Ontology	5.3e-05	7	29	CREBBP,JAK1,TYK2,STAT3,STAT1,GRB2,STAT2
31	Pathway	BIOCARTA_UCALPAIN_PATHWAY	uCalpain and friends in Cell spread	MSigDB: C2.cp - BioCarta	5.6e-05	6	18	CAPN1,CAPNS1,ITGB3,RHOA,SRC,RAC1
32	Pathway	trkrpathway	Neurotrophic factor-mediated Trk receptor signaling	NCI-Nature Curated	7.4e-05	9	62	ABL1,CRK,RHOA,PLCG1,RAC1,SQSTM1,PIK3R1,STAT3,GRB2
33	Pathway	BIOCARTA_TGFB_PATHWAY	TGF beta signaling pathway	MSigDB: C2.cp - BioCarta	8.1e-05	6	19	TGFBR2,TGFBR1,SMAD2,SMAD3,CREBBP,EP300
34	Pathway	P00047	PDGF signaling pathway	PantherDB	9.9e-05	12	131	MYC,NCK1,JAK1,ITPR1,RHOB,PLCG1,PIK3R1,STAT3,STAT1,GRB2,STAT2,STARD13
35	Pathway	P00034	Integrin signalling pathway	PantherDB	0.00011	13	159	CRK,FYN,ITGB3,ITGB5,RHOA,RND3,RHOC,RHOB,SRC,RAC1,PIK3R1,GRB2,CSK
36	Pathway	hsa04350	TGF-beta signaling pathway	KEGG pathway	0.000137	10	87	MYC,TGFBR2,TGFBR1,SMAD1,SMAD2,SMAD3,CREBBP,EP300,RHOA,SMURF2
37	Pathway	hsa04012	ErbB signaling pathway	KEGG pathway	0.000137	10	87	MYC,ABL1,CRK,NCK1,SRC,PLCG1,PRKCG,PRKCB,PIK3R1,GRB2
38	Pathway	syndecan_2_pathway	Syndecan-2-mediated signaling events	NCI-Nature Curated	0.000138	7	33	GNB2L1,SDCBP,CASP3,RHOA,SRC,PRKCD,MMP2
39	Pathway	ecadherin_keratinocyte_pathway	E-cadherin signaling in keratinocytes	NCI-Nature Curated	0.000158	6	21	FYN,RHOA,SRC,PLCG1,RAC1,PIK3R1
40	Pathway	erbb1_receptor_proximal_pathway	EGF receptor (ErbB1) signaling pathway	NCI-Nature Curated	0.000172	7	34	NCK1,SRC,PLCG1,PIK3R1,STAT3,STAT1,GRB2
41	Pathway	epha_fwdpathway	EPHA forward signaling	NCI-Nature Curated	0.000172	7	34	LYN,CRK,FGR,FYN,RHOA,SRC,PLCG1
42	Pathway	hsa05212	Pancreatic cancer	KEGG pathway	0.000315	9	73	TGFBR2,TGFBR1,SMAD2,SMAD3,JAK1,RAC1,PIK3R1,STAT3,STAT1
43	Pathway	BIOCARTA_TPO_PATHWAY	TPO Signaling Pathway	MSigDB: C2.cp - BioCarta	0.000379	6	24	PLCG1,PRKCB,PIK3R1,STAT3,STAT1,GRB2
44	Pathway	BIOCARTA_INTEGRIN_PATHWAY	Integrin Signaling Pathway	MSigDB: C2.cp - BioCarta	0.000386	7	38	CAPN1,CAPNS1,FYN,RHOA,SRC,GRB2,CSK
45	Pathway	txa2pathway	Thromboxane A2 receptor signaling	NCI-Nature Curated	0.000388	8	55	LYN,FGR,FYN,RHOA,SRC,RAC1,PRKCG,PRKCD
46	Pathway	ret_pathway	Signaling events regulated by Ret tyrosine kinase	NCI-Nature Curated	0.000466	7	39	CRK,NCK1,RHOA,SRC,RAC1,PIK3R1,GRB2
47	Pathway	hsa04664	Fc epsilon RI signaling pathway	KEGG pathway	0.00056	9	78	LYN,FYN,PLCG1,RAC1,PRKCD,PRKCB,INPP5D,PIK3R1,GRB2
48	Pathway	hsa04620	Toll-like receptor signaling pathway	KEGG pathway	0.000563	10	101	IFNB1,IFNA1,IFNAR2,IFNAR1,RAC1,IFNA8,IFNA2,IFNA5,PIK3R1,STAT1
49	Pathway	REACTOME_SIGNALLING_BY_NGF	Genes involved in Signalling by NGF	MSigDB: C2.cp - Reactome	0.000591	14	215	CRK,CASP3,ITPR1,RHOA,AP2A2,SRC,PLCG1,RAC1,PRKCD,SQSTM1,PIK3R1,AP2M1,STAT3,GRB2
50	Pathway	PW:0000490	transforming growth factor-beta Smad dependent signaling	Pathway Ontology	0.000635	6	26	TGFBR2,TGFBR1,SMAD2,SMAD3,CREBBP,SMURF2
51	Pathway	amb2_neutrophils_pathway	amb2 Integrin signaling	NCI-Nature Curated	0.000676	8	59	LYN,LRP1,FGR,FYN,RHOA,SRC,MMP9,MMP2
52	Pathway	REACTOME_FORMATION_OF_PLATELET_PLUG	Genes involved in Formation of Platelet plug	MSigDB: C2.cp - Reactome	0.000678	13	186	LYN,CRK,APP,FYN,ITPR1,ITGB3,TUBA4A,SRC,PRKCG,PRKCB,PIK3R1,GRB2,CSK
53	Pathway	PW:0000614	altered transforming growth factor-beta Smad dependent signaling	Pathway Ontology	0.000714	4	7	TGFBR2,TGFBR1,SMAD2,SMAD3
54	Pathway	REACTOME_SIGNALING_BY_TGF_BETA	Genes involved in Signaling by TGF beta	MSigDB: C2.cp - Reactome	0.000728	5	15	TGFBR2,TGFBR1,SMAD2,SMAD3,SMURF2
55	Pathway	BIOCARTA_EDG1_PATHWAY	Phospholipids as signalling intermediaries	MSigDB: C2.cp - BioCarta	0.000807	6	27	ITGB3,RHOA,SRC,RAC1,PRKCB,PIK3R1
56	Pathway	REACTOME_AXON_GUIDANCE	Genes involved in Axon guidance	MSigDB: C2.cp - Reactome	0.000929	12	161	ABL1,HSP90AB1,HSP90AA1,NCK1,FYN,CNTN2,RHOA,RHOC,RHOB,SRC,RAC1,GRB2
57	Pathway	BIOCARTA_BIOPEPTIDES_PATHWAY	Bioactive Peptide Induced Signaling Pathway	MSigDB: C2.cp - BioCarta	0.000934	7	43	FYN,PLCG1,PRKCB,STAT3,STAT1,GRB2,STAT2
58	Pathway	BIOCARTA_IL22BP_PATHWAY	IL22 Soluble Receptor Signaling Pathway	MSigDB: C2.cp - BioCarta	0.001048	5	16	JAK1,TYK2,STAT3,STAT1,STAT2
59	Pathway	REACTOME_CD28_CO_STIMULATION	Genes involved in CD28 co-stimulation	MSigDB: C2.cp - Reactome	0.001267	6	29	LYN,FYN,SRC,RAC1,PIK3R1,GRB2
60	Pathway	REACTOME_SIGNALING_BY_PDGF	Genes involved in Signaling by PDGF	MSigDB: C2.cp - Reactome	0.001277	8	64	CRK,NCK1,SRC,PLCG1,PIK3R1,STAT3,STAT1,GRB2
61	Pathway	BIOCARTA_IL7_PATHWAY	IL-7 Signal Transduction	MSigDB: C2.cp - BioCarta	0.001469	5	17	CREBBP,FYN,JAK1,EP300,PIK3R1
62	Pathway	epha2_fwdpathway	EPHA2 forward signaling	NCI-Nature Curated	0.002013	5	18	RHOA,SRC,RAC1,PIK3R1,GRB2
63	Pathway	PW:0000612	colorectal cancer	Pathway Ontology	0.002013	5	18	TGFBR2,TGFBR1,SMAD2,SMAD3,AXIN1
64	Pathway	REACTOME_SIGNALING_BY_EGFR	Genes involved in Signaling by EGFR	MSigDB: C2.cp - Reactome	0.002021	7	48	AP2A2,SRC,PLCG1,PIK3R1,AP2M1,GRB2,CSK
65	Pathway	REACTOME_HEMOSTASIS	Genes involved in Hemostasis	MSigDB: C2.cp - Reactome	0.002082	15	274	LYN,CRK,APP,FYN,ITPR1,ITGB3,TUBA4A,SRC,PLCG1,PRKCG,PRKCB,INPP5D,PIK3R1,GRB2,CSK
66	Pathway	avb3_integrin_pathway	Integrins in angiogenesis	NCI-Nature Curated	0.002333	7	49	TGFBR2,HSP90AA1,ITGB3,RHOA,SRC,RAC1,PIK3R1
67	Pathway	angiopoietinreceptor_pathway	Angiopoietin receptor Tie2-mediated signaling	NCI-Nature Curated	0.002333	7	49	CRK,NCK1,FYN,RAC1,PIK3R1,GRB2,MMP2
68	Pathway	nephrin_neph1_pathway	Nephrin/Neph1 signaling in the kidney podocyte	NCI-Nature Curated	0.002341	6	32	NCK1,FYN,PLCG1,RAC1,PIK3R1,GRB2
69	Pathway	alphasynuclein_pathway	Alpha-synuclein signaling	NCI-Nature Curated	0.002341	6	32	LYN,FGR,FYN,SNCA,SRC,PRKCD
70	Pathway	avb3_opn_pathway	Osteopontin-mediated events	NCI-Nature Curated	0.002341	6	32	ITGB3,RHOA,RAC1,PIK3R1,MMP9,MMP2
71	Pathway	hsa04720	Long-term potentiation	KEGG pathway	0.003164	8	72	CREBBP,EP300,ITPR1,PRKCG,PRKCB,GRIA2,GRIN1,GRIN2D
72	Pathway	hsa05131	Pathogenic Escherichia coli infection - EPEC	KEGG pathway	0.003516	7	52	ABL1,NCK1,TUBA1B,FYN,TUBA1A,TUBA4A,RHOA
73	Pathway	hsa05130	Pathogenic Escherichia coli infection - EHEC	KEGG pathway	0.003516	7	52	ABL1,NCK1,TUBA1B,FYN,TUBA1A,TUBA4A,RHOA
74	Pathway	pi3kplctrkpathway	Trk receptor signaling mediated by PI3K and PLC-gamma	NCI-Nature Curated	0.00406	6	35	EPB41L1,SRC,PLCG1,PRKCD,PIK3R1,GRB2
75	Pathway	P00029	Huntington disease	PantherDB	0.004287	10	126	CAPN1,CAPNS1,CREBBP,CASP3,EP300,AP2A2,DLG4,RAC1,GRIN1,GRIN2D
76	Pathway	hsa05220	Chronic myeloid leukemia	KEGG pathway	0.004315	8	75	MYC,TGFBR2,TGFBR1,ABL1,SMAD3,CRK,PIK3R1,GRB2
77	Pathway	ncadherinpathway	N-cadherin signaling events	NCI-Nature Curated	0.004819	6	36	AXIN1,RHOA,PLCG1,RAC1,PIK3R1,GRIA2
78	Pathway	met_pathway	Signaling events mediated by Hepatocyte Growth Factor Receptor (c-Met)	NCI-Nature Curated	0.005265	8	77	CRK,NCK1,RHOA,SRC,PLCG1,RAC1,PIK3R1,GRB2
79	Pathway	REACTOME_TRKA_SIGNALLING_FROM_THE_PLASMA_MEMBRANE	Genes involved in TRKA signalling from the plasma membrane	MSigDB: C2.cp - Reactome	0.005851	9	103	CRK,ITPR1,RHOA,SRC,PLCG1,PRKCD,PIK3R1,STAT3,GRB2
80	Pathway	BIOCARTA_HER2_PATHWAY	Role of ERBB2 in Signal Transduction and Oncology	MSigDB: C2.cp - BioCarta	0.00593	5	22	EP300,GRIP1,PIK3R1,STAT3,GRB2
81	Pathway	REACTOME_GAB1_SIGNALOSOME	Genes involved in Gab1 signalosome	MSigDB: C2.cp - Reactome	0.006463	4	11	SRC,PIK3R1,GRB2,CSK
82	Pathway	PW:0000578	scatter factor/hepatocyte growth factor signaling	Pathway Ontology	0.006463	4	11	SRC,PLCG1,PIK3R1,GRB2
83	Pathway	BIOCARTA_SRCRPTP_PATHWAY	Activation of Src by Protein-tyrosine phosphatase alpha	MSigDB: C2.cp - BioCarta	0.006463	4	11	SRC,PRKCB,GRB2,CSK
84	Pathway	P00057	Wnt signaling pathway	PantherDB	0.006574	15	301	MYC,TGFBR1,SMAD1,CREBBP,DVL2,DVL3,AXIN1,DVL1,SMARCD3,EP300,ITPR1,PRKCG,PRKCD,PRKCB,MMP7
85	Pathway	il2_pi3kpathway	IL2 signaling events mediated by PI3K	NCI-Nature Curated	0.006685	6	38	MYC,HSP90AA1,JAK1,RAC1,PIK3R1,GRB2
86	Pathway	REACTOME_INTEGRIN_ALPHAIIBBETA3_SIGNALING	Genes involved in Integrin alphaIIbbeta3 signaling	MSigDB: C2.cp - Reactome	0.007498	5	23	CRK,ITGB3,SRC,GRB2,CSK
87	Pathway	prlsignalingeventspathway	Signaling events mediated by PRL	NCI-Nature Curated	0.007498	5	23	TUBA1B,RHOA,RHOC,SRC,RAC1
88	Pathway	BIOCARTA_CTCF_PATHWAY	CTCF: First Multivalent Nuclear Factor	MSigDB: C2.cp - BioCarta	0.007498	5	23	MYC,TGFBR2,TGFBR1,SMAD1,PIK3R1
89	Pathway	er_nongenomic_pathway	Plasma membrane estrogen receptor signaling	NCI-Nature Curated	0.009096	6	40	RHOA,SRC,PIK3R1,GRB2,MMP9,MMP2
90	Pathway	a4b1_paxindep_pathway	Paxillin-independent events mediated by a4b1 and a4b7	NCI-Nature Curated	0.009371	5	24	CRK,RHOA,SRC,RAC1,PIK3R1
91	Pathway	BIOCARTA_NTHI_PATHWAY	NFkB activation by Nontypeable Hemophilus influenzae	MSigDB: C2.cp - BioCarta	0.009371	5	24	TGFBR2,TGFBR1,SMAD3,CREBBP,EP300
92	Pathway	pdgfrapathway	PDGFR-alpha signaling pathway	NCI-Nature Curated	0.009371	5	24	CRK,JAK1,PLCG1,PIK3R1,GRB2
93	Pathway	PW:0000243	vascular endothelial growth factor signaling	Pathway Ontology	0.009371	5	24	NCK1,FYN,PLCG1,PRKCD,PRKCB
94	Pathway	BIOCARTA_TRKA_PATHWAY	Trka Receptor Signaling Pathway	MSigDB: C2.cp - BioCarta	0.009595	4	12	PLCG1,PRKCB,PIK3R1,GRB2
95	Pathway	ST_INTERLEUKIN_4_PATHWAY	Interleukin 4 (IL-4) Pathway	MSigDB: C2.cp - Signaling Transduction KE	0.014199	5	26	JAK1,TYK2,SRC,INPP5D,GRB2
96	Pathway	REACTOME_PLATELET_AGGREGATION_PLUG_FORMATION	Genes involved in Platelet Aggregation (Plug Formation)	MSigDB: C2.cp - Reactome	0.014199	5	26	CRK,ITGB3,SRC,GRB2,CSK
97	Pathway	il27pathway	IL27-mediated signaling events	NCI-Nature Curated	0.014199	5	26	JAK1,TYK2,STAT3,STAT1,STAT2
98	Pathway	P00018	EGF receptor signaling pathway	PantherDB	0.016506	9	117	PLCG1,RAC1,PRKCG,PRKCD,PRKCB,STAT3,STAT1,GRB2,STAT2
99	Pathway	PW:0000143	insulin signaling	Pathway Ontology	0.017243	5	27	SRC,PRKCG,PRKCB,PIK3R1,GRB2
100	Pathway	REACTOME_SEMAPHORIN_INTERACTIONS	Genes involved in Semaphorin interactions	MSigDB: C2.cp - Reactome	0.017573	7	66	HSP90AB1,HSP90AA1,FYN,RHOA,RHOC,RHOB,RAC1
101	Pathway	erbb1_downstream_pathway	ErbB1 downstream signaling	NCI-Nature Curated	0.017674	9	118	MYC,SMAD1,SRC,RAC1,PRKCD,PIK3R1,STAT3,STAT1,GRB2
102	Pathway	hsa04540	Gap junction	KEGG pathway	0.018239	8	91	TUBA1B,TUBA1A,ITPR1,TUBA4A,SRC,PRKCG,PRKCB,GRB2
103	Pathway	P00037	Ionotropic glutamate receptor pathway	PantherDB	0.01829	6	45	NSF,GRIA2,GRIA3,PICK1,GRIN1,GRIN2D
104	Pathway	P00004	Alzheimer disease-presenilin pathway	PantherDB	0.01891	9	119	LRP1,LRP2,DVL2,DVL3,DVL1,APP,MMP7,MMP9,MMP2
105	Pathway	SIG_BCR_SIGNALING_PATHWAY	Members of the BCR signaling pathway	MSigDB: C2.cp - Signaling Gateway	0.020809	6	46	LYN,ITPR1,INPP5D,PIK3R1,GRB2,CSK
106	Pathway	cd8tcrdownstreampathway	Downstream signaling in naïve CD8+ T cells	NCI-Nature Curated	0.021404	7	68	IFNA1,IFNAR2,IFNAR1,IFNA8,IFNA2,PRKCB,IFNA5
107	Pathway	P04393	Ras Pathway	PantherDB	0.021404	7	68	RHOA,RHOC,RHOB,RAC1,STAT3,STAT1,GRB2
108	Pathway	P00052	TGF-beta signaling pathway	PantherDB	0.023117	8	94	TGFBR2,TGFBR1,SMAD1,SMAD2,SMAD3,CREBBP,EP300,SMURF2
109	Pathway	REACTOME_CELL_SURFACE_INTERACTIONS_AT_THE_VASCULAR_WALL	Genes involved in Cell surface interactions at the vascular wall	MSigDB: C2.cp - Reactome	0.023117	8	94	LYN,FYN,ITGB3,SRC,PLCG1,INPP5D,PIK3R1,GRB2
110	Pathway	BIOCARTA_TCR_PATHWAY	T Cell Receptor Signaling Pathway	MSigDB: C2.cp - BioCarta	0.023598	6	47	FYN,PLCG1,RAC1,PRKCB,PIK3R1,GRB2
111	Pathway	BIOCARTA_PYK2_PATHWAY	Links between Pyk2 and Map Kinases	MSigDB: C2.cp - BioCarta	0.024833	5	29	SRC,PLCG1,RAC1,PRKCB,GRB2
112	Pathway	nectin_pathway	Nectin adhesion pathway	NCI-Nature Curated	0.024833	5	29	CRK,ITGB3,SRC,RAC1,PIK3R1
113	Pathway	P00008	Axon guidance mediated by Slit/Robo	PantherDB	0.025657	4	15	ABL1,RHOC,RHOB,RAC1
114	Pathway	REACTOME_SEMA3A_PAK_DEPENDENT_AXON_REPULSION	Genes involved in Sema3A PAK dependent Axon repulsion	MSigDB: C2.cp - Reactome	0.025657	4	15	HSP90AB1,HSP90AA1,FYN,RAC1
115	Pathway	BIOCARTA_PITX2_PATHWAY	Multi-step Regulation of Transcription by Pitx2	MSigDB: C2.cp - BioCarta	0.025657	4	15	CREBBP,AXIN1,DVL1,EP300
116	Pathway	REACTOME_COSTIMULATION_BY_THE_CD28_FAMILY	Genes involved in Costimulation by the CD28 family	MSigDB: C2.cp - Reactome	0.025897	7	70	LYN,FYN,SRC,RAC1,PIK3R1,GRB2,CSK
117	Pathway	igf1_pathway	IGF1 pathway	NCI-Nature Curated	0.029487	5	30	CRK,GNB2L1,PRKCD,PIK3R1,GRB2
118	Pathway	p38alphabetapathway	Regulation of p38-alpha and p38-beta	NCI-Nature Curated	0.029487	5	30	LYN,FGR,FYN,SRC,RAC1
119	Pathway	kitpathway	Signaling events mediated by Stem cell factor receptor (c-Kit)	NCI-Nature Curated	0.042399	6	52	LYN,CREBBP,PIK3R1,STAT3,STAT1,GRB2
120	Pathway	BIOCARTA_ARF_PATHWAY	Tumor Suppressor Arf Inhibits Ribosomal Biogenesis	MSigDB: C2.cp - BioCarta	0.043826	4	17	MYC,ABL1,RAC1,PIK3R1
121	Pathway	BIOCARTA_IL10_PATHWAY	IL-10 Anti-inflammatory Signaling Pathway	MSigDB: C2.cp - BioCarta	0.043826	4	17	JAK1,STAT3,STAT1,STAT2
122	Pathway	epopathway	EPO signaling pathway	NCI-Nature Curated	0.047576	5	33	LYN,PLCG1,PIK3R1,STAT1,GRB2
123	Pathway	syndecan_4_pathway	Syndecan-4-mediated signaling events	NCI-Nature Curated	0.047576	5	33	SDCBP,RHOA,RAC1,PRKCD,MMP9
124	Pathway	PW:0000008	Wnt signaling	Pathway Ontology	0.047576	5	33	CREBBP,DVL2,DVL3,DVL1,PLCG1
125	Pathway	hsa04510	Focal adhesion	KEGG pathway	0.048674	11	201	CRK,FYN,ITGB3,ITGB5,RHOA,SRC,RAC1,PRKCG,PRKCB,PIK3R1,GRB2

## Sheet: Toppgene input details 
	1. MS susceptibility GWAS, 897 Interactors		2. MS severity - GWAS , 457 Interactors		3. Interferon-ß response GWAS , 138 Interactors
	Gene list used for analysis	Genes not found (26)	Gene list used for analysis	Genes not found (38)	Gene list used for analysis	Genes not found (4)
1	AASDHPPT	C13ORF7	ABL1	ASCC3L1	ABL1	CDC2
2	ABL1	C14ORF156	ABLIM1	BAT1	ACAN	FLJ32978
3	ACAT1	C1ORF103	ACIN1	C22ORF9	ADAR	ISGF3G
4	ACAT2	C2ORF30	ACP5	CDC2L1	AP2A2	TAFA1
5	ACP5	CEP110	AKAP13	CROP	AP2M1
6	ACTG1	DDEF1	AKT1S1	LUC7A	APLP1
7	ACTN1	DDEF2	ALB	FAM82C	APLP2
8	ACTR1A	FLJ16641	ANKS1A	FLJ10292	APP
9	ACTR2	HB2B	ARAF	FLJ16641	ATXN1L
10	ACVR1	HIP2	ARHGEF16	FUSIP1	AXIN1
11	ADRBK2	HNRPA1	ARHGEF2	HDAC7A	BAI2
12	ADSS	HNRPM	ARHGEF6	HIP2	CAPN1
13	AFG3L2	HSF21	ARHGEF7	HNRPA1	CAPNS1
14	AFP	HSPC152	ARRB1	HNRPH1	CASP1
15	AHCY	MAP3K7IP2	ARRB2	MAP3K7IP1	CASP3
16	AHI1	NARG1	ASCC3L1	MASK-BP3	CASP7
17	AHSA1	Q8NAI0	ATP5A1	M-RIP	CAST
18	AIFM1	Q8WUL7	ATP5B	NHN1	CDC2
19	AKR1B1	Q96ST0	ATP5C1	PCTK1	CFTR
20	AKR7A2	Q9NV32	BAD	PCTK2	CIT
21	AKT1	Q9NWX0	BAG1	Q8IUK7	CNTN2
22	ALB	SCYE1	BAIAP2	Q8IUY9	COL25A1
23	ALCAM	SGK	BAIAP2L1	Q8N4E1	CREBBP
24	ALDH9A1	TTRAP	BAT1	Q8WXQ6	CRK
25	AMFR	VIL2	BCLAF1	Q9H2P2	CSK
26	ANXA2	WDR57	BCR	Q9NW40	DAB2
27	APC		BRAF	Q9NWX0	DAB2IP
28	APEH		BUD13	Q9NYK3	DIP2A
29	APEX1		C16ORF80	Q9Y3N6	DISC1
30	APLP1		C1GALT1	SAPS3	DLG4
31	AR		C1GALT1C1	SFRS1	DVL1
32	ARF1		C1QBP	SFRS10	DVL2
33	ARF1P1		C22ORF9	SFRS11	DVL3
34	ARF6		C2ORF18	SFRS3	EP300
35	ARHGAP1		C5ORF22	SFRS4	EPB41L1
36	ARHGDIA		C5ORF25	SFRS6	FGR
37	ARHGEF4		CAD	WDR57	FLJ32978
38	ARL1		CAMKK1	WDR68	FYN
39	ARPC2		CAMSAP1L1		GABARAP
40	ARRB1		CASP3		GARS
41	ARRB2		CBL		GNB2L1
42	ASH2L		CBLN2		GPC5
43	ATAD3A		CBLN3		GRB2
44	ATF7IP		CCDC45		GRIA2
45	ATP1A1		CCNY		GRIA3
46	ATP1A4		CCS		GRIN1
47	ATP2A2		CCT2		GRIN2D
48	ATP5A1		CD83		GRIP1
49	ATP5L		CDC2L1		GRIP2
50	ATP6V1A		CDC5L		GZMB
51	AURKB		CDH1		HAPLN1
52	AXDND1		CDKN1B		HDLBP
53	B2M		CENPC1		HMGCR
54	B4GALNT2		CENPJ		HSP90AA1
55	BACH2		CEP170		HSP90AB1
56	BAG1		CEP250		HTRA1
57	BAG2		CFL1		IAPP
58	BAG4		CGN		IFNA1
59	BANF1		CGNL1		IFNA2
60	BATF		CHAF1A		IFNA5
61	BCAP31		CHEK1		IFNA8
62	BCL10		CHMP6		IFNAR1
63	BCL6		CKAP2		IFNAR2
64	BID		CLASP1		IFNB1
65	BIRC2		CLASP2		INPP5D
66	BIRC3		CLINT1		ISGF3G
67	BIRC5		CLK1		ITGB3
68	BMPR1B		CLK2		ITGB5
69	BMPR2		CLK3		ITPR1
70	BRCA1		CLTC		JAK1
71	BRE		CNR1		KIAA0101
72	BTF3		COPS5		KIF1B
73	BTRC		COQ7		LDLR
74	BUD13		CPSF3		LRP1
75	C11ORF58		CROP/LUC7A		LRP2
76	C13ORF7		CRTC1		LRRC49
77	C14ORF156		CRTC2		LYN
78	C16ORF47		CRTC3		MAP1LC3A
79	C1GALT1		CSE1L		MCTP2
80	C1GALT1C1		CTNNB1		MIB1
81	C1ORF103		CTNND1		MMP10
82	C1QBP		CTPS		MMP2
83	C20ORF46		CTTN		MMP3
84	C2ORF18		CYCSP14		MMP7
85	C2ORF30		CYFIP1		MMP9
86	C4ORF19		CYFIP2		MYC
87	CACHD1		DAND5		MYO6
88	CACYBP		DAPK3		NCK1
89	CAD		DAXX		NECAP1
90	CALM1		DCP1A		NPAS3
91	CALR		DDX17		NSF
92	CANX		DDX27		PICK1
93	CAPRIN1		DDX39		PIK3R1
94	CAPZA1		DDX5		PIN1
95	CARD11		DENND4A		PLCG1
96	CASP10		DFFA		POFUT2
97	CASP2		DHX15		PPFIA1
98	CASP3		DISC1		PPFIA2
99	CASP7		DNAJA3		PPFIA3
100	CASP8		DOCK7		PPFIA4
101	CAV1		DYNC1H1		PPM1G
102	CBL		DYRK1A		PRKCB
103	CBLB		EDC3		PRKCD
104	CBLN2		EEF1A1		PRKCG
105	CBLN3		EEF1G		RAC1
106	CBR1		EFTUD2		RHOA
107	CCR5		EGFR		RHOB
108	CD2		EGR2		RHOC
109	CD28		EIF4A3		RND3
110	CD4		ELOF1		SDCBP
111	CD40		EML3		SMAD1
112	CD40LG		EPB41		SMAD2
113	CD5		EPB41L2		SMAD3
114	CD58		EPB41L3		SMARCD3
115	CD6		EPN2		SMURF2
116	CD63		ERC1		SNCA
117	CD74		ESR1		SQSTM1
118	CD80		EWSR1		SRC
119	CD81		FAM13B		STARD13
120	CD82		FAM53C		STAT1
121	CD86		FAM65B		STAT2
122	CD8A		FAM82C		STAT3
123	CDH1		FARP2		TAFA1
124	CDIPT		FAS		TAX1BP1
125	CDKN2A		FGD6		TGFBR1
126	CEBPB		FLJ10292		TGFBR2
127	CEBPE		FLJ16641		TUBA1A
128	CENPC1		FLNA		TUBA1B
129	CEP110		FOXO1		TUBA4A
130	CHUK		FOXO3		TYK2
131	CITED1		FRMD6		UPF1
132	CKMT1B		FRY		USP18
133	CLEC16A		FRYL		USP22
134	CLECL1		FUSIP1		VCAN
135	CLIC1		GAB1		XPO1
136	CLPP		GAB2		ZFAT
137	CLTA		GBF1		ZFHX4
138	CLTC		GIT1		ZMAT4
139	CLTCL1		GIT2
140	CNR1		GLMN
141	CNTNAP2		GPC4
142	COPG		GRB2
143	COPS2		GSK3A
144	COPS3		GTPBP4
145	COPS5		HDAC4
146	COX2		HDAC5
147	CPEB1		HDAC7A
148	CPSF6		HECTD1
149	CRADD		HGF
150	CREBBP		HGFAC
151	CRK		HGS
152	CRLF2		HIP2
153	CS		HIVEP2
154	CSDE1		HNRNPCL1
155	CSF1		HNRPA1
156	CSMD1		HNRPH1
157	CSNK1A1		HSPA1A
158	CSNK2A1		HSPA1B
159	CSNK2B		HSPA8
160	CSTB		HSPA9
161	CTAG1B		HSPB6
162	CTLA4		HSPD1
163	CTNNB1		HTA
164	CTPS		IGF1R
165	CTSG		ING1
166	CTTN		INPP5D
167	CUEDC1		INPP5E
168	CXCL12		INPPL1
169	CXCR4		IRS1
170	CYB5B		IRS2
171	CYCS		IRS4
172	CYP24A1		ITGB4
173	CYP27B1		JAKMIP1
174	DAB1		JUN
175	DAD1		KCNK15
176	DAPK1		KCNK3
177	DAPK3		KCNK9
178	DAXX		KIAA0408
179	DBC1		KIAA1598
180	DCC		KIF1B
181	DCTPP1		KIF1C
182	DDEF1		KIF23
183	DDEF2		KIF5B
184	DDIT3		KIF5C
185	DDOST		KLC1
186	DDT		KLC2
187	DDX21		KLC3
188	DDX3X		KLC4
189	DHX9		KRT18
190	DIABLO		KRT31
191	DKKL1		KRT33B
192	DLAT		KRT34
193	DLG1		KRT35
194	DLG2		KRT37
195	DLG3		KRT38
196	DLG4		KRT82
197	DMXL2		KRT85
198	DNAJA1		KRTAP19-5
199	DNAJA3		LARP1
200	DNAJB12		LBR
201	DNAJB9		LIMA1
202	DPP4		LMO7
203	DRG1		LRCH3
204	DUSP3		LRFN1
205	DYNLL1		LRIG1
206	DYNLRB1		LRP1
207	E2F1		LSR
208	EBI3		LUC7L2
209	ECHS1		LUC7L3
210	EEF1A1		MAGOH
211	EEF1B2		MAGOH2
212	EEF1D		MAP3K2
213	EEF1G		MAP3K3
214	EFEMP2		MAP3K7IP1
215	EGFR		MAPK14
216	EGR2		MAPK9
217	EHMT1		MAPKAP1
218	EHMT2		MARK1
219	EIF2S3		MARK2
220	EIF3D		MARK3
221	EIF3F		MASK-BP3
222	EIF3H		MCM5
223	EIF3I		MDC1
224	EIF5A		MDM4
225	ELANE		MET
226	EN1		MFAP1
227	EOMES		MICALL1
228	EP300		MIS12
229	EPPK1		MLLT4
230	ERAP1		MPHOSPH9
231	ERC2		M-RIP
232	ERN1		MSL2
233	ERP29		MUC20
234	ERP44		MYCBP2
235	ESD		MYH10
236	ESR1		MYO5A
237	ETV6		N4BP3
238	EVI5		NADK
239	EXOSC4		NCBP1
240	EZH2		NCKAP1
241	F13A1		NCKIPSD
242	FADD		NDE1
243	FANCD2		NDEL1
244	FANCI		NDRG1
245	FAS		NEDD4L
246	FASLG		NEFL
247	FBL		NHN1
248	FBXO5		NLRP11
249	FBXW2		NOLC1
250	FBXW5		NUFIP2
251	FBXW7		NUMBL
252	FCHSD1		OSBPL3
253	FHL1		P4HB
254	FKBP3		PABPC1
255	FLJ16641		PAK1
256	FLNA		PAK4
257	FLNC		PANK2
258	FOS		PARD3
259	FOXG1		PARD3B
260	FOXH1		PCBD2
261	FOXO1		PCTK1
262	FOXO3		PCTK2
263	FOXO4		PDCD5
264	FSCN1		PFKFB2
265	FUS		PGAM5
266	FUT8		PHLDB2
267	FYN		PI4KB
268	GAB1		PIK3C3
269	GAB2		PIK3R1
270	GABARAP		PIK3R4
271	GABARAPL1		PKP2
272	GABARAPL2		PLCG1
273	GANAB		PLEKHA5
274	GARS		PLXNB1
275	GAS6		PLXNB2
276	GATA2		PLXNB3
277	GATA4		PNN
278	GATA6		POPDC3
279	GCN1L1		PPFIA1
280	GDF9		PPFIBP1
281	GDI1		PPIG
282	GFPT1		PPP1R12A
283	GIPC1		PPP1R3D
284	GLI1		PRKCA
285	GLI2		PRKCB
286	GLI3		PRKCD
287	GLMN		PRKCG
288	GLRX5		PRKCQ
289	GLUL		PRKCZ
290	GMPS		PRKDC
291	GNA13		PRLR
292	GNAI1		PRMT1
293	GNB2L1		PRMT5
294	GOT1		PRPF19
295	GOT2		PRPF38B
296	GPC4		PRPF40A
297	GPC5		PRPF4B
298	GPR65		PTGES2
299	GPS1		PTPN1
300	GRAP2		PTPN11
301	GRB2		PTPN12
302	GRPEL1		PTPN14
303	GSPT1		PTPN3
304	HADHA		PTPRB
305	HARS		PTPRC
306	HAX1		PTPRG
307	HB2B		PTPRJ
308	HBA1		PTPRK
309	HCK		PTPRO
310	HCRT		PUF60
311	HDAC1		Q8IUK7
312	HERPUD1		Q8IUY9
313	HES1		Q8N4E1
314	HGF		Q8WXQ6
315	HGFAC		Q9H2P2
316	HGS		Q9NW40
317	HHEX		Q9NWX0
318	HINT1		Q9NYK3
319	HIP2		Q9Y3N6
320	HIPK2		RAB11FIP2
321	HIST1H2AB		RAB11FIP5
322	HIST1H2AE		RABEP1
323	HIST1H2BB		RABGEF1
324	HIST1H4A		RACGAP1
325	HIST3H3		RAF1
326	HLA-A		RAI14
327	HLA-B		RALGPS2
328	HLA-C		RANBP10
329	HLA-DMA		RANBP9
330	HLA-DMB		RAPGEF6
331	HLA-DOA		RASAL2
332	HLA-DQA1		RASSF8
333	HLA-DQB1		RDBP
334	HLA-DRA		RGS12
335	HLA-DRB1		RNPS1
336	HLA-DRB4		RPA2
337	HLA-DRB5		RPAP1
338	HLF		RPL15P15
339	HLX		RPL3
340	HNF4A		RPL6P17
341	HNRPA1		RPL7AP28
342	HNRPM		RPS2
343	HPRT1		RPS23P3
344	HR		RPS27A
345	HSD17B10		RPS2P6
346	HSD17B4		RPSAP56
347	HSF21		RRM1
348	HSP90AA1		RSRC1
349	HSP90AB1		SAMD4A
350	HSPA1A		SAMD4B
351	HSPA1L		SAMSN1
352	HSPA4		SAP18
353	HSPA4L		SAPS3
354	HSPA5		SF3B1
355	HSPA6		SF3B3
356	HSPA8		SFN
357	HSPA9		SFRS1
358	HSPC152		SFRS10
359	HSPE1		SFRS11
360	IARS2		SFRS3
361	ICAM1		SFRS4
362	IFI35		SFRS6
363	IGF2BP1		SH3BP4
364	IKBKB		SH3BP5L
365	IKBKG		SH3KBP1
366	IL12A		SHC1
367	IL12B		SHCBP1
368	IL12RB1		SHKBP1
369	IL12RB2		SHPRH
370	IL2		SHROOM2
371	IL22		SIRPA
372	IL22RA2		SKIV2L2
373	IL23A		SLC25A3
374	IL2RA		SMC1A
375	IL2RB		SMC1B
376	IL2RG		SMCR7L
377	IL4R		SNX2
378	IL7		SON
379	IL7R		SOS1
380	IL8		SPP1
381	INADL		SPSB1
382	INCENP		SPTBN1
383	INPP5A		SRC
384	INPP5D		SRGAP2
385	INPPL1		SRGAP3
386	IPO13		SRPK1
387	IPO7		SRRM1
388	IPO8		SRRM2
389	IRF1		SSFA2
390	IRF2		STAT3
391	IRF4		STK4
392	IRF8		SUMO2
393	ITCH		SUV420H1
394	ITGB4		SVIL
395	ITSN1		SYNPO
396	JAK1		SYNPO2
397	JAK2		TAF15
398	JAK3		TBC1D1
399	JARID2		TBC1D4
400	JUN		TERF1
401	JUNB		TFE3
402	JUND		THRAP3
403	KATNA1		TIAM1
404	KCNB2		TJP2
405	KCNV1		TMEM102
406	KCTD12		TNFAIP3
407	KDM5B		TNFSF10
408	KIF1B		TNIK
409	KIR3DL1		TP53
410	KIR3DS1		TP53BP2
411	KLRD1		TRA2A
412	KPNA3		TRIM2
413	KPNB1		TRIM21
414	KRTAP4-12		TSC1
415	LAGE3		TSC2
416	LAMP1		TUBA1A
417	LILRB1		TUBA4A
418	LILRB2		TUBB
419	LIN9		TUBB2A
420	LMNB1		TUBB4
421	LMO4		UBC
422	LOC440836		UBE2D1
423	LRIG1		UBE2D2
424	LRP8		UBE2D3
425	LRPPRC		UBE2D4
426	LRRC40		UBE2E1
427	LRRC59		UBE2E2
428	LTA		UBE2E3
429	LTA4H		UBE2H
430	LTB		UBE2U
431	LTBR		UBE2W
432	LYN		UBTF
433	MADD		UCP2
434	MAF		UCP3
435	MAFK		USP37
436	MAGEA1		USP8
437	MALT1		VANGL2
438	MANBA		VAV1
439	MAP1LC3A		VIM
440	MAP2K1		WDR57
441	MAP3K14		WDR68
442	MAP3K7		WEE1
443	MAP3K7IP2		WNK1
444	MAP3K8		WWTR1
445	MAPK1		YAP1
446	MAPK11		YWHAE
447	MAPK14		YWHAG
448	MAPK8		YWHAH
449	MAPK9		YWHAQ
450	MAPRE1		YWHAZ
451	MARCH8		ZAK
452	MARS		ZBTB16
453	MBP		ZC3HC1
454	MCM3		ZFP36
455	MCM6		ZNF295
456	MCM7		ZNF638
457	MCTS1		ZWINT
458	MDC1
459	MDM2
460	MED15
461	MEN1
462	MERTK
463	MET
464	METTL1
465	MIF
466	MIS12
467	MLL
468	MOAP1
469	MON2
470	MPHOSPH9
471	MPV17L2
472	MRPL23
473	MRPL40
474	MS4A1
475	MSN
476	MTF2
477	MTHFD1
478	MTPN
479	MUC20
480	MYB
481	MYBBP1A
482	MYC
483	MYCBP
484	MYH10
485	MYH9
486	MYL12A
487	MYL6
488	MYLPF
489	MYO6
490	MYOC
491	NACAP1
492	NAP1L1
493	NARG1
494	NASP
495	NCK1
496	NCKAP5
497	NCL
498	NCOA6
499	NCOR1
500	NCOR2
501	NDUFS1
502	NFKB1
503	NKX2-5
504	NLK
505	NLRP11
506	NOL3
507	NPEPPS
508	NPHP1
509	NPM1
510	NSMAF
511	NUDC
512	NUDT5
513	NUP155
514	NUP43
515	NUTF2
516	NVL
517	OAT
518	OGT
519	OMA1
520	PA2G4
521	PABPC1
522	PACSIN1
523	PACSIN2
524	PACSIN3
525	PAFAH1B2
526	PAICS
527	PARP1
528	PATZ1
529	PAX5
530	PAX6
531	PCBD2
532	PCBP1
533	PCDHA4
534	PCDHA6
535	PCMT1
536	PCNA
537	PDCD4
538	PDCD5
539	PDCD6IP
540	PDIA4
541	PDZRN4
542	PEBP1
543	PF4
544	PFAS
545	PFKL
546	PFKP
547	PFN2
548	PGD
549	PGRMC1
550	PIAS3
551	PIK3R1
552	PIP4K2B
553	PLCG1
554	PLEK
555	PLK1
556	PLS3
557	PLXNB1
558	PLXNB2
559	PLXNB3
560	PML
561	PNP
562	POLR2H
563	PPIB
564	PPM1D
565	PPP2CB
566	PREP
567	PRKCQ
568	PRKDC
569	PRPF40B
570	PSMA1
571	PSMA3
572	PSMA6
573	PSMA7
574	PSMB1
575	PSMB3
576	PSMB4
577	PSMB6
578	PSMC1
579	PSMC6
580	PSMD1
581	PSMD13
582	PSMD2
583	PSMD3
584	PSMD4
585	PSMD6
586	PSME3
587	PSTPIP1
588	PTGER4
589	PTGES3
590	PTK2
591	PTK2B
592	PTN
593	PTPN1
594	PTPN11
595	PTPN12
596	PTPN3
597	PTPN6
598	PTPRB
599	PTPRC
600	PTPRG
601	PTPRJ
602	PTPRK
603	PTPRO
604	PVT1
605	PXN
606	Q8NAI0
607	Q8WUL7
608	Q96ST0
609	Q9NV32
610	Q9NWX0
611	RAB14
612	RAB1A
613	RAB1B
614	RAB21
615	RAB2A
616	RAB38
617	RAB3GAP1
618	RAB5C
619	RAB6A
620	RAB7A
621	RALBP1
622	RANBP1
623	RANBP10
624	RANBP9
625	RANGAP1
626	RARA
627	RARS
628	RASSF1
629	RBBP4
630	RBBP5
631	RBBP7
632	RCAN2
633	RCC1
634	RCC2
635	RCN2
636	RDX
637	RELA
638	RELN
639	REPS2
640	RFC5
641	RFK
642	RHOA
643	RIF1
644	RIPK1
645	RIPK2
646	RIPK3
647	RPA2
648	RPA3
649	RPAP1
650	RPL11
651	RPL23
652	RPL23A
653	RPL24
654	RPL29
655	RPL3
656	RPL32
657	RPL37A
658	RPL38
659	RPL5
660	RPN1
661	RPS14
662	RPS16
663	RPS21
664	RPS23
665	RPS26
666	RPS27
667	RPS27A
668	RPS3
669	RPS6KA1
670	RPS6KA3
671	RPS9
672	RQCD1
673	RRM1
674	RRP1B
675	RTCD1
676	RUVBL1
677	RUVBL2
678	RXRA
679	S100A11
680	SAR1A
681	SBDS
682	SCFD1
683	SCYE1
684	SDC4
685	SDCBP
686	SDHA
687	SDPR
688	SEC11A
689	SEC13
690	SEC23A
691	SEC61A1
692	SEC63
693	SEL1L
694	SEPT2
695	SERBP1
696	SET
697	SFXN1
698	SGCA
699	SGCB
700	SGCD
701	SGCG
702	SGK
703	SGTA
704	SH3GL2
705	SH3KBP1
706	SHC1
707	SHMT2
708	SIN3A
709	SIRT1
710	SIRT2
711	SKI
712	SKP2
713	SLC1A5
714	SLC25A1
715	SLC25A3
716	SLC25A36
717	SLC25A5
718	SLC25A6
719	SLC30A7
720	SLC39A7
721	SMAD1
722	SMAD2
723	SMAD3
724	SMAD4
725	SMARCA2
726	SMC1A
727	SMC2
728	SMC3
729	SMPDL3A
730	SMURF2
731	SMYD2
732	SNAPC5
733	SND1
734	SNRPA1
735	SNRPB2
736	SNTA1
737	SNX2
738	SNX3
739	SNX9
740	SOCS1
741	SOCS3
742	SOD2
743	SOS1
744	SOX10
745	SOX8
746	SP100
747	SP140
748	SPI1
749	SPP1
750	SPSB1
751	SPTAN1
752	SQSTM1
753	SRC
754	SRP14
755	SRP68
756	SRP72
757	SSR1
758	SSR4
759	SSSCA1
760	STAM
761	STARD13
762	STAT1
763	STAT2
764	STAT3
765	STAT5A
766	STAT5B
767	STMN1
768	STRAP
769	SUMF1
770	SUMO1
771	SUMO2
772	SUPT16H
773	SUV39H1
774	SUZ12
775	SYK
776	SYNCRIP
777	TAGAP
778	TAGLN2
779	TARDBP
780	TARS
781	TBC1D4
782	TBCA
783	TBCE
784	TBP
785	TBRG4
786	TEC
787	TFRC
788	TGFBR1
789	TGFBRAP1
790	THBS1
791	THSD7A
792	TIMM13
793	TIMM50
794	TKT
795	TLE1
796	TLE3
797	TLR2
798	TMED2
799	TNF
800	TNFRSF10B
801	TNFRSF14
802	TNFRSF1A
803	TNFRSF25
804	TNFRSF6B
805	TNFSF10
806	TNFSF13
807	TNFSF14
808	TNIP1
809	TNK2
810	TNPO1
811	TOMM40
812	TP53
813	TPM3
814	TPP2
815	TPT1
816	TRA@
817	TRADD
818	TRAF1
819	TRAF2
820	TRAF3
821	TRAF3IP2
822	TRAF5
823	TRAF6
824	TRAP1
825	TRB@
826	TRIB3
827	TRIM21
828	TRIM28
829	TRIP10
830	TRIP11
831	TRPC4AP
832	TSLP
833	TSN
834	TTF2
835	TTLL12
836	TTRAP
837	TUBA3C
838	TUBB
839	TUBB2A
840	TUBB2B
841	TUBB3
842	TUBB4
843	TUBB6
844	TUFM
845	TXN
846	TXNDC17
847	UBA2
848	UBA52
849	UBB
850	UBC
851	UBE2D3
852	UBE2G2
853	UBE2I
854	UBTF
855	UGGT1
856	UNC119
857	UPF2
858	UQCRC2
859	USP11
860	USP14
861	USP15
862	VAPA
863	VARS
864	VAV1
865	VAV2
866	VCP
867	VDAC1
868	VDAC3
869	VDR
870	VHL
871	VIL2
872	VLDLR
873	VMA21
874	VPS35
875	WASF1
876	WDR4
877	WDR48
878	WDR5
879	WDR57
880	WDR7
881	WNK1
882	XPOT
883	XRCC5
884	XRCC6
885	YWHAG
886	YWHAH
887	YWHAZ
888	ZBTB16
889	ZBTB17
890	ZFHX3
891	ZFP36L1
892	ZIC1
893	ZMIZ1
894	ZMYND11
895	ZNF433
896	ZNF767
897	ZWINT
