# Supplementary material for: Identification of Shared Genes and Pathways: A Comparative Study of Multiple Sclerosis Susceptibility, Severity and Response to Interferon Beta Treatment
Source: PLoS One. 2013 Feb 28;8(2):e57655. doi: 10.1371/journal.pone.0057655 (PMC3585216; doi:10.1371/journal.pone.0057655)
Supplement: Table S7 — List of shared pathways between 3 MS related phenotypes. (XLS) [file pone.0057655.s007.xls]

## Sheet: List of shared pathways
Legend: database / Colour		MS sus and MS sev (39)		MS sus and IFN-ß (24)		MS sev and IFN-ß (13)		MS sus, MS sev and IFN-ß (41)
KEGG pathway		Prostate cancer		Pancreatic cancer		Focal adhesion		Pathways in cancer
MSigDB: C2.cp - BioCarta		T cell receptor signaling pathway		Toll-like receptor signaling pathway		Gap junction		Colorectal cancer
MSigDB: C2.cp - Reactome		Epithelial cell signaling in Helicobacter pylori infection		Jak-STAT signaling pathway		Trka Receptor Signaling Pathway		Chronic myeloid leukemia
MSigDB: C2.cp - Signaling Gateway		MAPK signaling pathway		NFkB activation by Nontypeable Hemophilus influenzae		Genes involved in TRKA signalling from the plasma membrane		Natural killer cell mediated cytotoxicity
NCI-Nature Curated		Fc Epsilon Receptor I Signaling in Mast Cells		IL22 Soluble Receptor Signaling Pathway		Genes involved in Axon guidance		Fc epsilon RI signaling pathway
PantherDB		IL-2 Receptor Beta Chain in T cell Activation		IL-7 Signal Transduction		Members of the BCR signaling pathway		Pathogenic Escherichia coli infection - EHEC
MSigDB: C2.cp - Signaling Transduction KE		Inhibition of Cellular Proliferation by Gleevec		Integrin Signaling Pathway		EPHA2 forward signaling		Pathogenic Escherichia coli infection - EPEC
Pathway Ontology		PTEN dependent cell cycle arrest and apoptosis		TGF beta signaling pathway		N-cadherin signaling events		Adherens junction
		EPO Signaling Pathway		Genes involved in CD28 co-stimulation		Nephrin/Neph1 signaling in the kidney podocyte		ErbB signaling pathway
		Growth Hormone Signaling Pathway		Genes involved in Costimulation by the CD28 family		Thromboxane A2 receptor signaling		T Cell Receptor Signaling Pathway
		IGF-1 Signaling Pathway		Interleukin 4 (IL-4) Pathway		Integrins in angiogenesis		Bioactive Peptide Induced Signaling Pathway
		IL 6 signaling pathway		Downstream signaling in naïve CD8+ T cells		Angiogenesis		EGF Signaling Pathway
		Insulin Signaling Pathway		Angiopoietin receptor Tie2-mediated signaling		Ras Pathway		Role of ERBB2 in Signal Transduction and Oncology
		MAPKinase Signaling Pathway		IL27-mediated signaling events				PDGF Signaling Pathway
		Signaling of Hepatocyte Growth Factor Receptor		p75(NTR)-mediated signaling				TPO Signaling Pathway
		Sprouty regulation of tyrosine kinase signals		PDGFR-alpha signaling pathway				Links between Pyk2 and Map Kinases
		Nerve growth factor pathway (NGF)		Signaling events mediated by PTP1B				Genes involved in Down-stream signal transduction
		Angiotensin II mediated activation of JNK Pathway via Pyk2 dependent signaling		Osteopontin-mediated events				Genes involved in Gab1 signalosome
		Keratinocyte Differentiation		IFN-gamma pathway				Genes involved in Signaling by EGFR
		Trefoil Factors Initiate Mucosal Healing		LPA receptor mediated events				Genes involved in Signalling by NGF
		Genes involved in EGFR downregulation		TGF-beta signaling pathway				CXCR4-mediated signaling events
		Genes related to the insulin receptor pathway		Huntington disease				E-cadherin signaling in keratinocytes
		PI3K Pathway		JAK-STAT signaling				EPO signaling pathway
		Fc-epsilon receptor I signaling in mast cells		transforming growth factor-beta Smad dependent signaling				ErbB1 downstream signaling
		TCR signaling in naïve CD4+ T cells						EGF receptor (ErbB1) signaling pathway
		p53 pathway						IGF1 pathway
		E-cadherin signaling in the nascent adherens junction						IL2-mediated signaling events
		ErbB2/ErbB3 signaling events						IL2 signaling events mediated by PI3K
		FGF signaling pathway						IL6-mediated signaling events
		FoxO family signaling						Signaling events mediated by Stem cell factor receptor (c-Kit)
		Role of Calcineurin-dependent NFAT signaling in lymphocytes						Signaling events mediated by Hepatocyte Growth Factor Receptor (c-Met)
		Class I PI3K signaling events mediated by Akt						PDGFR-beta signaling pathway
		Trk receptor signaling mediated by PI3K and PLC-gamma						Class I PI3K signaling events
		Internalization of ErbB1						Signaling events regulated by Ret tyrosine kinase
		B cell activation						TGF-beta receptor signaling
		T cell activation						Neurotrophic factor-mediated Trk receptor signaling
		Apoptosis signaling pathway						Signaling events mediated by VEGFR1 and VEGFR2
		Interleukin signaling pathway						EGF receptor signaling pathway
		Parkinson disease						PDGF signaling pathway
								insulin signaling
								scatter factor/hepatocyte growth factor signaling
