# Supplementary material for: Identification of Shared Genes and Pathways: A Comparative Study of Multiple Sclerosis Susceptibility, Severity and Response to Interferon Beta Treatment
Source: PLoS One. 2013 Feb 28;8(2):e57655. doi: 10.1371/journal.pone.0057655 (PMC3585216; doi:10.1371/journal.pone.0057655)
Supplement: Table S8 — Details of statistical significances and ranking of overlapping pathways between 3 MS related phenotypes. (XLS) [file pone.0057655.s008.xls]

## Sheet: Pathways sharing and ranking
Number of enriched pathways and pathway sharing among phenotype pairs
Phenotype category	Number of pathways identified
MS susceptibility	258
MS severity	146
Response to IFN-ß treatment	125
Analysis of overlapping pathways
Pathways common between	Number of overlapping pathways
MS susceptibility & MS severity	80
MS susceptibility & IFN-ß response	65
MS severity and & IFN-ß response	54
Common pathways and their ranking from various databases
KEGG pathway (202)	Phenotype pair	Observed	Expected	Observed/expected	p-value*	Rank
	SEV & IFN-ß	11	2.0198	5.44608	4.8163e-08	1			Phenotype pair	KEGG pathway	MSigDB: C2.cp - BioCarta	MSigDB: C2.cp - Reactome	MSigDB: C2.cp - Signaling Gateway	MSigDB: C2.cp - Signaling Transduction KE	NCI-Nature Curated	PantherDB	Pathway Ontology	Shared pathway rank
	SUS & IFN-ß	12	2.60891	4.59962	7.75764e-08	2			IFN, SEV	1	2	1	1	3	1	2	3	14
	SUS & SEV	13	3.68317	3.52957	1.79819e-06	3			IFN, SUS	2	3	2	2	1	2	3	1	16
									SEV, SUS	3	1	3	3	2	3	1	2	18
MSigDB: C2.cp - BioCarta (217)	Phenotype pair	Observed	Expected	Observed/expected	p-value*	Rank
	SUS & SEV	23	9.35484	2.45862	2.70125e-08	1
	SEV & IFN-ß	8	2.67281	2.9931	0.00161242	2
	SUS & IFN-ß	12	6.45161	1.86	0.00698257	3
MSigDB: C2.cp - Reactome (430)	Phenotype pair	Observed	Expected	Observed/expected	p-value*	Rank
	SEV & IFN-ß	6	1.12558	5.33058	0.000385972	1
	SUS & IFN-ß	6	3.06977	1.95455	0.0702732	2
	SUS & SEV	5	3.06977	1.62879	0.178758	3
MSigDB: C2.cp - Signaling Gateway (8)	Phenotype pair	Observed	Expected	Observed/expected	p-value*	Rank
	SEV & IFN-ß	1	0.5	2	0.5	1
	SUS & SEV	1	1	1	0.785714	2
	SUS & IFN-ß	0	0.25	0	1	3
MSigDB: C2.cp - Signaling Transduction KE (28)	Phenotype pair	Observed	Expected	Observed/expected	p-value*	Rank
	SUS & IFN-ß	1	0.285714	3.5	0.269841	1
	SUS & SEV	1	0.857143	1.16667	0.642735	2
	SEV & IFN-ß	0	0.428571	0	1	3
NCI-Nature Curated (180)	Phenotype pair	Observed	Expected	Observed/expected	p-value*	Rank
	SEV & IFN-ß	22	10.7556	2.04545	1.58605e-05	1
	SUS & SEV	28	17.3556	1.61332	0.000176175	2
	SUS & IFN-ß	26	17.3556	1.49808	0.0020642	3
PantherDB (140)	Phenotype pair	Observed	Expected	Observed/expected	p-value*	Rank
	SUS & SEV	7	1.20714	5.79882	1.2828e-05	1
	SEV & IFN-ß	4	1.02143	3.91608	0.0104722	2
	SUS & IFN-ß	4	1.02143	3.91608	0.0104722	3
Pathway Ontology (321)	Phenotype pair	Observed	Expected	Observed/expected	p-value*	Rank
	SUS & IFN-ß	4	0.149533	26.75	2.36976e-06	1
	SUS & SEV	2	0.0747664	26.75	0.00172314	2
	SEV & IFN-ß	2	0.0996885	20.0625	0.00318948	3
