# Supplementary material for: Identification of Shared Genes and Pathways: A Comparative Study of Multiple Sclerosis Susceptibility, Severity and Response to Interferon Beta Treatment
Source: PLoS One. 2013 Feb 28;8(2):e57655. doi: 10.1371/journal.pone.0057655 (PMC3585216; doi:10.1371/journal.pone.0057655)
Supplement: Table S9 — List of MS drugs and their possible mechanism of action along with gene/s involved. Interactome analysis of MS drugs-genes. (XLS) [file pone.0057655.s009.xls]

## Sheet: MS drugs & target genes
Drug	Mechanism of action	Genes encoding molecules thought to directly interact with or be modulated by the drug	Chromosome	Function	Reference
Alemtuzumab	CD52 antagonist, causing lymphocyte depletion	CD52	1p36	Therapeutic target protein present on the surface of mature lymphocytes	[1]
	May increase BDNF and CNTF	BDNF	11p13	Neurotrophic factors
		CNTF	11q12.2
	May increase CASP3	CASP3	4q34	Downstream effects in apoptosis pathway	[2]
Cladribine	Accumulates in lymphocytes- lymphotoxic	SLC29A1	6p21.1	Transport of cladribine into the lymphocyte	[3]
		SLC29A2	11q13		[4]
		SLC28A2	15q15
		SLC28A3	9q22.2
		DCK	4q13.3	Phosphorylation of cladribine
		DGK	2p13
		CN1A/NT5C1A	1p34.3	Dephosphorylation (and deactivation of cladribine)
		CN2/NT5C2	10q24.32
		RRM1	11p15.5	Ribonucleotide reductase- Potential target of cladribine
		RRM2	2p25.1
		RRM2B	8q23.1
	May increase CASP3	CASP3	4q34	Downstream effects in apoptosis pathway
Fingolimod	Phosphorylated fingolimiod (S-FTY720-P) is a modulator of sphingosine 1-phosphate (S1P) receptor	S1P1	1p21	Sphingosine receptor - primary target of (active drug)	[5]
		SPHK1	17q25.2	Sphingosine kinases convert FTY729 to the (S)-enantiomer of FTY720-phosphate [(S)-FTY720-P)]
		SPHK2	19q13.2
Mitoxantrone	Cytotoxic with immunosuppressive (and potentially immunomodulatory) properties	TOP2B	3p24	Type II Topoisomerase	[6]
	(Type II topoisomerase inhibitor)	TOP2A	17q21
		ABCG1	21q22.3	Efflux regulated by ABC transporters	[7]
		ABCG2	4q22
Natalizumab	alpha 4 receptor antagonist	ITGA4	2q31.3	a4b1 receptor	[8]
		ITGB1	10p11.2
		VCAM1	1p32-p31	a4b1 ligands
		Fibronectin (FN)	2q34
		Osteopontin (OPN)	4q22.1
Ocrelizumab (etc)	CD20 antagonist	CD20/ MS4A1	11q12	Target	[9]
Teriflunomide	Inhibitor of the dihydroorotate dehydrogenase (DHODH)	DHODH	16q22	Rate limiting enzyme in the de novo synthesis of pyrimidinea	[10]
		ABCG2	21q22.3	Drug Efflux	[11]
Reference
1. Klotz L, Meuth SG, Wiendl H (2012) Immune mechanisms of new therapeutic strategies in multiple sclerosis-A fcus on alemtuzumab. Clin Immunol. 142 :25-30.
2 Jones JL, Phuah CL, Cox AL, Thompson SA, Ban M, Shawcross J et al. (2009) L-21 drives secondary autoimmunity in patients with multiple sclerosis, following therapeutic lymphocyte depletion with alemtuzumab (Campath-1H). J Clin Invest 119: 2052-2061.
3. Lotfi K, Månsson E, Chandra J, Wang Y, Xu D et al. (2003) Pharmacological basis for cladribine resistance in a human acute T lymphoblastic leukaemia cell line selected for resistance to etoposide. Br J Haematol 113: 339-346.
4. Hunsucker SA, Mitchell BS, Spychala J (2005) The 5'-nucleotidases as regulators of nucleotide and drug metabolism. Pharmacol Ther 107 :1-30.
5. Chiba K, Kataoka H, Seki N, Maeda Y, Sugahara K (2011) Fingolimod (FTY720), the sphingosine 1-phosphate receptor modulator, as a new therapeutic drug in multiple sclerosis. Inflamm Regen 31: 167-174.
6. Neuhaus O, Kieseier BC, Hartung HP (2004) Mechanisms of mitoxantrone in multiple sclerosis--what is known? J Neurol Sci 223: 25-27.
7. Cotte S, von Ahsen N, Kruse N, Huber B, Winkelmann A et al. (2009) ABC-transporter gene-polymorphisms are potential pharmacogenetic markers for mitoxantrone response in multiple sclerosis. Brain 132 :2517-2530
8. O'Connor P (2007) Natalizumab and the role of alpha 4-integrin antagonism in the treatment of multiple sclerosis. Expert Opin Biol Ther. 7 :123-136.
9. Barun B, Bar-Or A (2012) Treatment of multiple sclerosis with anti-CD20 antibodies. Clin Immunol 142:31-37.
10. Claussen MC, Korn T (2012) Immune mechanisms of new therapeutic strategies in MS: teriflunomide. Clin Immunol 142 :49-56.
11. Kis E, Nagy T, Jani M, Molnár E, Jánossy J et al. ( 2009) Leflunomide and its metabolite A771726 are high affinity substrates of BCRP: implications for drug resistance. Ann Rheum Dis 68 :1201-1207.

## Sheet: Summary of overlap
Alemtuzumab			Cladribine						Fingolimod			Mitoxantrone				Natalizumab				Ocrelizumab	Teriflunomide	Common 1st degree interactors (number of drugs modulated/interact with..)
BDNF	CNTF	CASP3	DCK	DGK	RRM1	RRM2	RRM2B	CASP3	S1P1	SPHK1	SPHK2	TOP2B	TOP2A	ABCG1	ABCG2	ITGA4	ITGB1	FN	OPN	MS4A1	ABCG2
																						FYN (4)
																						PXN (3)
																						MYC (3)
																						SPP1 (3)
																						CASP8 (3)
																						AKT1 (3)
																						GSN (3)
																						TGM2 (3)
																						PRKDC (3)
																						LYN (3)
																						RB1 (3)
																						HSPD1 (3)
																						YWHAE (3)
																						CTNNB1 (3)
																						TOP1 (3)
																						BRCA1 (3)
																						CSNK2A1 (3)
																						ESR1 (2)
																						VHL (2)
																						HNF4A (2)
																						TP53 (2)
																						FHL2 (2)
																						RARA (2)
																						UBC (2)
																						PRKCA (2)
																						CSNK2A2 (2)
