# Supplementary material for: Identification of Shared Genes and Pathways: A Comparative Study of Multiple Sclerosis Susceptibility, Severity and Response to Interferon Beta Treatment
Source: PLoS One. 2013 Feb 28;8(2):e57655. doi: 10.1371/journal.pone.0057655 (PMC3585216; doi:10.1371/journal.pone.0057655)
Supplement: Table S10 — Functional classification of common pathways between three phenotype categories based on the database from which they were derived. (XLS) [file pone.0057655.s010.xls]

## Sheet: RENAME
Functional classification of common pathways between three phenotype categories based on the database from which they were derived
Phenotype	Pathway	p-value *		Phenotype	Pathway	p-value *
Category: Signalling molecules and interaction (23)				Category: Signal transduction (23)
SUS, SEV, IFN-ß	CXCR4-mediated signalling events	< 1.00E-16		SUS, SEV, IFN-ß	ErbB signalling pathway	< 1.00E-16
SUS, SEV, IFN-ß	Signalling events mediated by stem cell factor receptor (c-Kit)	< 1.00E-16		SUS, IFN-ß	Jak-STAT signalling pathway	< 1.00E-16
SUS, SEV, IFN-ß	Scatter factor/hepatocyte growth factor signalling	< 1.00E-16		SEV, IFN-ß	Genes involved in TRKA signalling from the plasma membrane	2.22e-16
SUS, SEV, IFN-ß	IL2 signalling events mediated by PI3K	< 1.00E-16		SUS, SEV	Trk receptor signalling mediated by PI3K and PLC-gamma	2.22e-16
SUS, SEV, IFN-ß	IL6-mediated signalling events	< 1.00E-16		SUS, SEV	Internalization of ErbB1	2.22e-16
SUS, SEV, IFN-ß	IL2-mediated signalling events	< 1.00E-16		SUS, SEV	Class I PI3K signalling events mediated by Akt	7.77e-16
SUS, SEV, IFN-ß	TPO signalling pathway	7.13e-13		SUS, SEV, IFN-ß	Links between Pyk2 and Map Kinases	4.76e-11
SUS, SEV, IFN-ß	Signalling events regulated by Ret tyrosine kinase	4.2e-10		SUS, IFN-ß	JAK-STAT signalling	3.75e-09
SUS, IFN-ß	LPA receptor mediated events	1.06e-08		SUS, SEV, IFN-ß	Bioactive pptide induced signalling pathway	2.25e-08
SUS, IFN-ß	IL-7 Signal Transduction	3.14e-08		SUS, SEV, IFN-ß	Genes involved in down-stream signal transduction	3.28e-08
SUS, SEV	Interleukin signalling pathway	1.29e-07		SUS, SEV	ErbB2/ErbB3 signalling events	4.04e-08
SUS, IFN-ß	p75(NTR)-mediated signalling	1.34e-07		SUS, SEV	PI3K Pathway	2.59e-07
SUS, IFN-ß	IL22 Soluble receptor signalling pathway	1.45e-07		SUS, SEV, IFN-ß	Class I PI3K signalling events	4.25e-07
SUS, SEV, IFN-ß	E-cadherin signalling in keratinocytes	3.83e-07		SUS, SEV, IFN-ß	Role of ERBB2 in signal transduction and oncology	3.19e-06
SUS, SEV	IL 6 signalling pathway	4.63e-07		SEV, IFN-ß	Trka Receptor Signalling Pathway	6.05e-06
SUS, IFN-ß	Integrin Signalling pathway	1.18e-05		SUS, SEV, IFN-ß	Genes involved in Gab1 signalosome	7.87e-06
SUS, IFN-ß	IL27-mediated signalling events	1.36e-05		SUS, SEV	MAPKinase signalling pathway	7.89e-06
SEV, IFN-ß	EPHA2 forward signalling	3.68e-05		SUS, SEV	Sprouty regulation of tyrosine kinase signals	8.23e-06
SUS, IFN-ß	Osteopontin-mediated events	4.19e-05		SUS, SEV	Angiotensin II mediated activation of JNK pathway via Pyk2 dependent signalling	9.89e-06
SUS, SEV	E-cadherin signalling in the nascent adherens junction	0.000133		SEV, IFN-ß	Ras pathway	2.22e-05
SEV, IFN-ß	Integrins in angiogenesis	0.000165		SEV, IFN-ß	Nephrin/Neph1 signalling in the kidney podocyte	3.13e-05
SEV, IFN-ß	N-cadherin signalling events	0.000166		SEV, IFN-ß	Thromboxane A2 receptor signalling	8.56e-05
SUS, IFN-ß	Interleukin 4 (IL-4) pathway	0.000845		SUS, SEV	MAPK signalling pathway	0.000107
Phenotype	Pathway	p-value *		Phenotype	Pathway	p-value *
Category: Cell growth and death (22)				Category: Immune system (19)
SUS, SEV	Apoptosis signalling pathway	< 1.00E-16		SUS, IFN-ß	Toll-like receptor signalling pathway	< 1.00E-16
SUS, SEV, IFN-ß	EGF signalling pathway	< 1.00E-16		SUS, SEV	TCR signalling in naïve CD4+ T cells	< 1.00E-16
SUS, SEV, IFN-ß	Genes involved in signalling by EGFR	< 1.00E-16		SUS, SEV	T cell activation	< 1.00E-16
SUS, SEV, IFN-ß	ErbB1 downstream signalling	< 1.00E-16		SUS, SEV	FoxO family signalling	< 1.00E-16
SUS, SEV, IFN-ß	PDGFR-beta signalling pathway	< 1.00E-16		SUS, SEV	Fc-epsilon receptor I signalling in mast cells	< 1.00E-16
SUS, SEV	FGF signalling pathway	< 1.00E-16		SUS, SEV, IFN-ß	Natural killer cell mediated cytotoxicity	2.22e-16
SUS, SEV, IFN-ß	EGF receptor signalling pathway	< 1.00E-16		SUS, SEV	IL-2 receptor beta chain in T cell activation	2.22e-16
SUS, SEV	Signalling of Hepatocyte growth factor receptor	< 1.00E-16		SUS, SEV	Role of calcineurin-dependent NFAT signalling in lymphocytes	4.44e-16
SUS, SEV, IFN-ß	Signalling events mediated by Hepatocyte Growth Factor Receptor (c-Met)	< 1.00E-16		SUS, SEV	T cell receptor signalling pathway	9.99e-16
SUS, SEV, IFN-ß	PDGF signalling pathway	4.05e-13		SUS, IFN-ß	Genes involved in co-stimulation by the CD28 family	9.99e-16
SUS, SEV, IFN-ß	EGF receptor (ErbB1) signalling pathway	5.25e-12		SUS, IFN-ß	IFN-gamma pathway	4.87e-08
SUS, SEV, IFN-ß	Signalling events mediated by VEGFR1 and VEGFR2	3.91e-11		SUS, IFN-ß	Genes involved in CD28 co-stimulation	7.74e-07
SUS, SEV, IFN-ß	PDGF signalling pathway	6.5e-10		SUS, SEV	B cell activation	6.11e-06
SUS, SEV, IFN-ß	TGF-beta receptor signalling	6.3e-09		SUS, SEV, IFN-ß	Fc epsilon RI signalling pathway	7.72e-06
SUS, SEV	Inhibition of cellular proliferation by Gleevec	1.36e-06		SUS, SEV, IFN-ß	T cell receptor signalling pathway	1.65e-05
SUS, IFN-ß	TGF beta signalling pathway	1.81e-06		SUS, SEV	Trefoil factors initiate mucosal healing	2.44e-05
SUS, SEV	p53 pathway	2.89e-06		SEV, IFN-ß	Members of the BCR signalling pathway	9.71e-05
SUS, IFN-ß	PDGFR-alpha signalling pathway	0.000239		SUS, SEV	Fc Epsilon Receptor I signalling in mast cells	0.000202
SUS, IFN-ß	transforming growth factor-beta Smad dependent signalling	0.000316		SUS, IFN-ß	Downstream signalling in naïve CD8+ T cells	0.000816
SUS, IFN-ß	TGF-beta signalling pathway	0.00098
SUS, SEV	PTEN dependent cell cycle arrest and apoptosis	0.0017		Category: Development (4)
SUS, SEV	Genes involved in EGFR downregulation	0.0021		SUS, SEV	Keratinocyte differentiation	< 1.00E-16
				SEV, IFN-ß	Angiogenesis	< 1.00E-16
Category: Endocrine system (8)				SUS, IFN-ß	Angiopoietin receptor Tie2-mediated signalling	4.33e-07
SUS, SEV, IFN-ß	EPO signalling pathway	< 1.00E-16		SEV, IFN-ß	Genes involved in axon guidance	4.37e-05
SUS, SEV, IFN-ß	Insulin signalling	1.11e-16
SUS, SEV, IFN-ß	IGF1 pathway	1.11e-16		Category: Infectious diseases (4)
SUS, SEV	Genes related to the insulin receptor pathway	4.44e-16		SUS, IFN-ß	NFkB activation by nontypeable Hemophilus influenzae	3.33e-16
SUS, SEV	EPO signalling pathway	1.22e-15		SUS, SEV, IFN-ß	Pathogenic Escherichia coli infection - EHEC	2.71e-09
SUS, SEV	Growth hormone signalling pathway	9.25e-07		SUS, SEV, IFN-ß	Pathogenic Escherichia coli infection - EPEC	2.71e-09
SUS, SEV	IGF-1 signalling pathway	1.05e-06		SUS, SEV	Epithelial cell signalling in Helicobacter pylori infection	0.000417
SUS, SEV	Insulin signalling pathway	4.14e-05
				Category: Nervous system (3)
Category: Cancers (5)				SUS, SEV, IFN-ß	Genes involved in signalling by NGF	< 1.00E-16
SUS, SEV, IFN-ß	Pathways in cancer	< 1.00E-16		SUS, SEV, IFN-ß	Neurotrophic factor-mediated Trk receptor signalling	9.24e-10
SUS, SEV, IFN-ß	Colorectal cancer	< 1.00E-16		SUS, SEV	Nerve growth factor pathway (NGF)	1.33e-05
SUS, SEV, IFN-ß	Chronic myeloid leukemia	< 1.00E-16
SUS, IFN-ß	Pancreatic cancer	1.67e-07		Category: Neurodegenerative diseases (2)
SUS, SEV	Prostate cancer	0.000967		SUS, SEV	Parkinson disease	2.06e-07
				SUS, IFN-ß	Huntington disease	0.00015
Category: Cell communication (4)
SUS, IFN-ß	Signalling events mediated by PTP1B	< 1.00E-16
SUS, SEV, IFN-ß	Adherens junction	1.97e-12
SEV, IFN-ß	Focal adhesion	2.37e-05
SEV, IFN-ß	Gap junction	0.000592
Legend:
KEGG pathway
MSigDB: C2.cp - BioCarta
MSigDB: C2.cp - Reactome
MSigDB: C2.cp - Signalling Gateway
NCI-Nature Curated
PantherDB
Pathway Ontology
MSigDB: C2.cp - Signalling Transduction KE
